# Supplementary material for: Nutritional status, dietary habits, and their relation to cognitive functions: A cross-sectional study among the school aged (8–14 years) children of Bangladesh
Source: PLoS One. 2024 May 28;19(5):e0304363. doi: 10.1371/journal.pone.0304363 (PMC11132469; doi:10.1371/journal.pone.0304363)
Supplement: S1 Dataset — (XLSX) [file pone.0304363.s002.xlsx]

## Sheet: Excel data
residence	age	gender	class	type_of_family	birth_order	blood_group	family_income	parents_edu	mode_of_birth	epi_vaccine	classroll	total_student	breast_feeding	deworm	htcm	wtkg	Edibleportioncoeff	EnergyKcal	Waterg	Proteing	Fatg	Carbohydrateg	Fiberg	Ashmg	Camg	Femg	Mgmg	Pmg	Kmg	Namg	Znmg	Cumg	VitaminAmcg	Retinolmcg	Betacaroteneequivalentsmcg	VitaminDmcg	VitaminEmg	Thiaminmg	Riboflavinmg	Niacinequivalentsmg	VitaminB6mg	Folatemcg	VitaminCmg	riceplate_w	riceplate_d	breadpc_w	breadpc_d	teacup_w	teacup_d
0	13.8986	1	2	1	1	1	5000	8	1	2	55	120	0	1	148	41.6	0.142857	9	12.6143	0.442857	0.528571	0.614286	0	0.0857143	14.7143	0.0142857	1.85714	12.8571	18.7143	7.28571	0.0642857	0.00714286	4.57143	4.28571	2.28571	0	0.0114286	0.00857143	0.04	0.114286	0.00757143	1.28571	0.285714	7	1	7	1		0
0	12.3288	1	3	0	3	0	50000	7	2	2		40	3	2	150	41.5	1	63	88.3	3.1	3.7	4.3	0	0.6	103	0.1	13	90	131	51	0.45	0.05	32	30	16	0	0.08	0.06	0.28	0.8	0.053	9	2	14	2	2	0.285714	1	0.142857
0	10.8055	1	2	0	3	3	8000	5	1	2	33	120	3	2	148	35	1	63	88.3	3.1	3.7	4.3	0	0.6	103	0.1	13	90	131	51	0.45	0.05	32	30	16	0	0.08	0.06	0.28	0.8	0.053	9	2	7	1	7	1	7	1
0	10.3123	0	1	0	1	0	6000	7	1	2	24	48	1	1	134	23.8	0	0	0	0	0	0	0	0	0	0	0	0	0	0	0	0	0	0	0	0	0	0	0	0	0	0	0	14	2	7	1	7	1
0	11.1616	1	1	1	1	0	27000	5	2	2	20	48	0	2	143	33.5	0.285714	18	25.2286	0.885714	1.05714	1.22857	0	0.171429	29.4286	0.0285714	3.71429	25.7143	37.4286	14.5714	0.128571	0.0142857	9.14286	8.57143	4.57143	0	0.0228571	0.0171429	0.08	0.228571	0.0151429	2.57143	0.571429	14	2	7	1		0
0	10.263	0	1	0	1	0	6900	5	1	2		48	2	2	131	25	0.428571	27	37.8429	1.32857	1.58571	1.84286	0	0.257143	44.1429	0.0428571	5.57143	38.5714	56.1429	21.8571	0.192857	0.0214286	13.7143	12.8571	6.85714	0	0.0342857	0.0257143	0.12	0.342857	0.0227143	3.85714	0.857143	21	3	7	1		0
0	9.56712	1	1	0	2	0	5000	5	2	2	33	48	3	2	135	25.9	1	63	88.3	3.1	3.7	4.3	0	0.6	103	0.1	13	90	131	51	0.45	0.05	32	30	16	0	0.08	0.06	0.28	0.8	0.053	9	2	7	1	3	0.428571		0
0	12.0137	1	2	0	4	5	10000	5	2	2	31	120	0	2	155	56.8	0.142857	9	12.6143	0.442857	0.528571	0.614286	0	0.0857143	14.7143	0.0142857	1.85714	12.8571	18.7143	7.28571	0.0642857	0.00714286	4.57143	4.28571	2.28571	0	0.0114286	0.00857143	0.04	0.114286	0.00757143	1.28571	0.285714	14	2	7	1	1	0.142857
0	12.7562	0	4	0	3		10000	17	2	2	1	40	3	1	138	25.5	1	63	88.3	3.1	3.7	4.3	0	0.6	103	0.1	13	90	131	51	0.45	0.05	32	30	16	0	0.08	0.06	0.28	0.8	0.053	9	2	14	2	6	0.857143	6	0.857143
0	12.4137	1	2	0	3	1	10000	8	1	2	16	120	2	1	152	38.35	0.285714	18	25.2286	0.885714	1.05714	1.22857	0	0.171429	29.4286	0.0285714	3.71429	25.7143	37.4286	14.5714	0.128571	0.0142857	9.14286	8.57143	4.57143	0	0.0228571	0.0171429	0.08	0.228571	0.0151429	2.57143	0.571429	14	2	7	1	3	0.428571
0	11.737	0	1	0	1	1	10000	6	2	2	42	48	2	2	155	42.5	1	63	88.3	3.1	3.7	4.3	0	0.6	103	0.1	13	90	131	51	0.45	0.05	32	30	16	0	0.08	0.06	0.28	0.8	0.053	9	2	14	2	7	1	7	1
0	13.7151	1	2	1	1	3	30000	10	3	2	15	120	3	0	159	50.5	0.714286	45	63.0714	2.21429	2.64286	3.07143	0	0.428571	73.5714	0.0714286	9.28571	64.2857	93.5714	36.4286	0.321429	0.0357143	22.8571	21.4286	11.4286	0	0.0571429	0.0428571	0.2	0.571429	0.0378571	6.42857	1.42857	21	3	7	1	7	1
0	13.0849	1	2	1	2	5	6000	10	2	2	24	120	1	1	147	28.36	0.0357143	2.25	3.15357	0.110714	0.132143	0.153571	0	0.0214286	3.67857	0.00357143	0.464286	3.21429	4.67857	1.82143	0.0160714	0.00178571	1.14286	1.07143	0.571429	0	0.00285714	0.00214286	0.01	0.0285714	0.00189286	0.321429	0.0714286	14	2	1	0.142857	1	0.142857
0	12.5068	1	2	0	2	0	8000	10	1	2	66	120	1	1	143	42.1	0.142857	9	12.6143	0.442857	0.528571	0.614286	0	0.0857143	14.7143	0.0142857	1.85714	12.8571	18.7143	7.28571	0.0642857	0.00714286	4.57143	4.28571	2.28571	0	0.0114286	0.00857143	0.04	0.114286	0.00757143	1.28571	0.285714	14	2	7	1	7	1
0	11.8521	1	2	0	2	1	12000	10	2	2	19	120	1	1	151	39	0.0357143	2.25	3.15357	0.110714	0.132143	0.153571	0	0.0214286	3.67857	0.00357143	0.464286	3.21429	4.67857	1.82143	0.0160714	0.00178571	1.14286	1.07143	0.571429	0	0.00285714	0.00214286	0.01	0.0285714	0.00189286	0.321429	0.0714286	14	2	2	0.285714	2	0.285714
0	12.8411	1	2	1	3	0	5000	8	1	2	61	120	2	1	147	44.15	1	63	88.3	3.1	3.7	4.3	0	0.6	103	0.1	13	90	131	51	0.45	0.05	32	30	16	0	0.08	0.06	0.28	0.8	0.053	9	2	14	2	2	0.285714	7	1
0	13.7973	0	2	0	3	5	20000		2	2		40	3	2	150	43.6	0.428571	27	37.8429	1.32857	1.58571	1.84286	0	0.257143	44.1429	0.0428571	5.57143	38.5714	56.1429	21.8571	0.192857	0.0214286	13.7143	12.8571	6.85714	0	0.0342857	0.0257143	0.12	0.342857	0.0227143	3.85714	0.857143	7	1	1	0.142857	7	1
0	11.5945	1	2	0	1	3	60000	10	1	2	87	40	2	2	145	32.9	0.142857	9	12.6143	0.442857	0.528571	0.614286	0	0.0857143	14.7143	0.0142857	1.85714	12.8571	18.7143	7.28571	0.0642857	0.00714286	4.57143	4.28571	2.28571	0	0.0114286	0.00857143	0.04	0.114286	0.00757143	1.28571	0.285714	14	2	14	2	03	0.428571
0	10.6164	0	1	0	5	5	19000	9	2	2	22	48	3	1	140	26.9	0	0	0	0	0	0	0	0	0	0	0	0	0	0	0	0	0	0	0	0	0	0	0	0	0	0	0	21	3		0		0
0	9.23014	1	1	0	2	0	1000	7	2	2	34	48	2	1	135	49	1	63	88.3	3.1	3.7	4.3	0	0.6	103	0.1	13	90	131	51	0.45	0.05	32	30	16	0	0.08	0.06	0.28	0.8	0.053	9	2	14	2	7	1	3	0.428571
0	13.5781	1	2	0	1	3	6000	5	1	2	23	120	3	1	147	60	1	63	88.3	3.1	3.7	4.3	0	0.6	103	0.1	13	90	131	51	0.45	0.05	32	30	16	0	0.08	0.06	0.28	0.8	0.053	9	2	14	2	7	1	3	0.428571
0	9.74795	1	1	0	4	0			1	1	2	40	3	1	132	19.6	1	63	88.3	3.1	3.7	4.3	0	0.6	103	0.1	13	90	131	51	0.45	0.05	32	30	16	0	0.08	0.06	0.28	0.8	0.053	9	2	21	3	7	1	2	0.285714
0	13.3315	1	3	0		0			1	2	45	40	1	2	155	47.9	0.571429	36	50.4571	1.77143	2.11429	2.45714	0	0.342857	58.8571	0.0571429	7.42857	51.4286	74.8571	29.1429	0.257143	0.0285714	18.2857	17.1429	9.14286	0	0.0457143	0.0342857	0.16	0.457143	0.0302857	5.14286	1.14286	14	2	7	1	3	0.428571
0	10.9726	0	1	0	2	0	5000	7	2	2	13	40	1	1	132	24.3	0.714286	45	63.0714	2.21429	2.64286	3.07143	0	0.428571	73.5714	0.0714286	9.28571	64.2857	93.5714	36.4286	0.321429	0.0357143	22.8571	21.4286	11.4286	0	0.0571429	0.0428571	0.2	0.571429	0.0378571	6.42857	1.42857	14	2	7	1	5	0.714286
0	15.0274	1	4	0	3	3			2	2	13	40	3	2	152	44	0.285714	18	25.2286	0.885714	1.05714	1.22857	0	0.171429	29.4286	0.0285714	3.71429	25.7143	37.4286	14.5714	0.128571	0.0142857	9.14286	8.57143	4.57143	0	0.0228571	0.0171429	0.08	0.228571	0.0151429	2.57143	0.571429	21	3	7	1	9	1.28571
0	12.3808	1	2	0	1	1	10000	10	2	2	16	40	2	2	140	30.7	0.142857	9	12.6143	0.442857	0.528571	0.614286	0	0.0857143	14.7143	0.0142857	1.85714	12.8571	18.7143	7.28571	0.0642857	0.00714286	4.57143	4.28571	2.28571	0	0.0114286	0.00857143	0.04	0.114286	0.00757143	1.28571	0.285714	14	2	3	0.428571	2	0.285714
0	12.1534	0	4	1	2				2	2		40	3	1	155	37	2	126	176.6	6.2	7.4	8.6	0	1.2	206	0.2	26	180	262	102	0.9	0.1	64	60	32	0	0.16	0.12	0.56	1.6	0.106	18	4	14	2	28	4	3	0.428571
0	11.6329	0	4		2				1	2	14	40	2	1	145	31.75	1	63	88.3	3.1	3.7	4.3	0	0.6	103	0.1	13	90	131	51	0.45	0.05	32	30	16	0	0.08	0.06	0.28	0.8	0.053	9	2	21	3	2	0.285714	1	0.142857
0	12.7123	1	4	1	5	5	20000	16	1	2	43	40	2	1	152	56.6	0.571429	36	50.4571	1.77143	2.11429	2.45714	0	0.342857	58.8571	0.0571429	7.42857	51.4286	74.8571	29.1429	0.257143	0.0285714	18.2857	17.1429	9.14286	0	0.0457143	0.0342857	0.16	0.457143	0.0302857	5.14286	1.14286	14	2	2	0.285714	1	0.142857
0	13.1534	0	4	1	2	3	10000	12	1	2	20	40	3	2	152	34.3	0.714286	45	63.0714	2.21429	2.64286	3.07143	0	0.428571	73.5714	0.0714286	9.28571	64.2857	93.5714	36.4286	0.321429	0.0357143	22.8571	21.4286	11.4286	0	0.0571429	0.0428571	0.2	0.571429	0.0378571	6.42857	1.42857	14	2	5	0.714286	5	0.714286
0	11.2438	1	2	0	3	3	5000	10	2	2	35	120	3	1	135	28.5	0.142857	9	12.6143	0.442857	0.528571	0.614286	0	0.0857143	14.7143	0.0142857	1.85714	12.8571	18.7143	7.28571	0.0642857	0.00714286	4.57143	4.28571	2.28571	0	0.0114286	0.00857143	0.04	0.114286	0.00757143	1.28571	0.285714	21	3	7	1	7	1
0	14.189	1	2	0	1	2	5000	8	1	2	40	120	3	1	152	43.9	1	63	88.3	3.1	3.7	4.3	0	0.6	103	0.1	13	90	131	51	0.45	0.05	32	30	16	0	0.08	0.06	0.28	0.8	0.053	9	2	6	0.857143	6	0.857143	5	0.714286
0	11.3288	1	2	0	3	0	5000	7	2	2	37	40	3	1	145	39.7	0.571429	36	50.4571	1.77143	2.11429	2.45714	0	0.342857	58.8571	0.0571429	7.42857	51.4286	74.8571	29.1429	0.257143	0.0285714	18.2857	17.1429	9.14286	0	0.0457143	0.0342857	0.16	0.457143	0.0302857	5.14286	1.14286	14	2	7	1	7	1
0	12.2658	0	1	1	1	1	10000	12	2	2	47	48	0	2	136	24.6	0.428571	27	37.8429	1.32857	1.58571	1.84286	0	0.257143	44.1429	0.0428571	5.57143	38.5714	56.1429	21.8571	0.192857	0.0214286	13.7143	12.8571	6.85714	0	0.0342857	0.0257143	0.12	0.342857	0.0227143	3.85714	0.857143	21	3	1	0.142857	1	0.142857
0	13.8301	1	4	0	3	5	15000	5	2	2	1	40	2	2	158	50.3	1	63	88.3	3.1	3.7	4.3	0	0.6	103	0.1	13	90	131	51	0.45	0.05	32	30	16	0	0.08	0.06	0.28	0.8	0.053	9	2	21	3	1	0.142857	7	1
0	10.1644	1	1	0	2	0	30000		2	2	5	40	2	2	160	43.85	1	63	88.3	3.1	3.7	4.3	0	0.6	103	0.1	13	90	131	51	0.45	0.05	32	30	16	0	0.08	0.06	0.28	0.8	0.053	9	2	14	2	3	0.428571	7	1
0	9.75068	1	1	0	2	0	5000	5	1	1	19	48	0	2	145	32	0	0	0	0	0	0	0	0	0	0	0	0	0	0	0	0	0	0	0	0	0	0	0	0	0	0	0	14	2	3	0.428571		0
0	10.6027	0	4	0	2	0	10000	5	0	2	31	40	3	1	145	35.2	0.428571	27	37.8429	1.32857	1.58571	1.84286	0	0.257143	44.1429	0.0428571	5.57143	38.5714	56.1429	21.8571	0.192857	0.0214286	13.7143	12.8571	6.85714	0	0.0342857	0.0257143	0.12	0.342857	0.0227143	3.85714	0.857143	14	2	4	0.571429	2	0.285714
0	13.0301	1	3	1	3	3			2	1	9	40	3	1	158	39.8	0.714286	45	63.0714	2.21429	2.64286	3.07143	0	0.428571	73.5714	0.0714286	9.28571	64.2857	93.5714	36.4286	0.321429	0.0357143	22.8571	21.4286	11.4286	0	0.0571429	0.0428571	0.2	0.571429	0.0378571	6.42857	1.42857	14	2	5	0.714286	4	0.571429
0	11.1863	1	4	0	2	5	10000	9	3	2	28	40	3	2	138	30.7	0.571429	36	50.4571	1.77143	2.11429	2.45714	0	0.342857	58.8571	0.0571429	7.42857	51.4286	74.8571	29.1429	0.257143	0.0285714	18.2857	17.1429	9.14286	0	0.0457143	0.0342857	0.16	0.457143	0.0302857	5.14286	1.14286	14	2	7	1		0
0	11.9644	1	2	1	2	5	10000	8	1	2		120	3	2	164	50.85	0.0714286	4.5	6.30714	0.221429	0.264286	0.307143	0	0.0428571	7.35714	0.00714286	0.928571	6.42857	9.35714	3.64286	0.0321429	0.00357143	2.28571	2.14286	1.14286	0	0.00571429	0.00428571	0.02	0.0571429	0.00378571	0.642857	0.142857	14	2	2	0.285714	7	1
0	11.1452	1	2	0	1	0	5000	5	1	2		120	2	0	150	33.9	0.142857	9	12.6143	0.442857	0.528571	0.614286	0	0.0857143	14.7143	0.0142857	1.85714	12.8571	18.7143	7.28571	0.0642857	0.00714286	4.57143	4.28571	2.28571	0	0.0114286	0.00857143	0.04	0.114286	0.00757143	1.28571	0.285714	7	1	3	0.428571	1	0.142857
0	14.3014	1	4		1	1	15000	5	3	2	16	40	3	0	148	57.9	0.714286	45	63.0714	2.21429	2.64286	3.07143	0	0.428571	73.5714	0.0714286	9.28571	64.2857	93.5714	36.4286	0.321429	0.0357143	22.8571	21.4286	11.4286	0	0.0571429	0.0428571	0.2	0.571429	0.0378571	6.42857	1.42857	14	2	2	0.285714		0
0	12.4658	1	2	1	5	5	10000	10	1	2	62	120	0	1	155	44	0.142857	9	12.6143	0.442857	0.528571	0.614286	0	0.0857143	14.7143	0.0142857	1.85714	12.8571	18.7143	7.28571	0.0642857	0.00714286	4.57143	4.28571	2.28571	0	0.0114286	0.00857143	0.04	0.114286	0.00757143	1.28571	0.285714	14	2	7	1	2	0.285714
0	13.2192	1	2	1	3	5	10000	8	1	2	10	120	2	1	145	42	0.714286	45	63.0714	2.21429	2.64286	3.07143	0	0.428571	73.5714	0.0714286	9.28571	64.2857	93.5714	36.4286	0.321429	0.0357143	22.8571	21.4286	11.4286	0	0.0571429	0.0428571	0.2	0.571429	0.0378571	6.42857	1.42857	14	2	7	1	7	1
0	13.1452	1	3	1	2	1	5000	9	1	1	56	40	3	2	152	42.2	0.428571	27	37.8429	1.32857	1.58571	1.84286	0	0.257143	44.1429	0.0428571	5.57143	38.5714	56.1429	21.8571	0.192857	0.0214286	13.7143	12.8571	6.85714	0	0.0342857	0.0257143	0.12	0.342857	0.0227143	3.85714	0.857143	14	2	3	0.428571	1	0.142857
0	12.0082	1	2	1	2	5	10000	10	2	2		120	3	1	147	30	0.142857	9	12.6143	0.442857	0.528571	0.614286	0	0.0857143	14.7143	0.0142857	1.85714	12.8571	18.7143	7.28571	0.0642857	0.00714286	4.57143	4.28571	2.28571	0	0.0114286	0.00857143	0.04	0.114286	0.00757143	1.28571	0.285714	14	2	7	1	1	0.142857
0	12.8301	1	2	0	2	1	10000	8	1	2	35	120	2	1	154	47.95	0	0	0	0	0	0	0	0	0	0	0	0	0	0	0	0	0	0	0	0	0	0	0	0	0	0	0	14	2	6	0.857143	7	1
0	14.4685	1	4	0	3	1	40000	10	3	2		40	1	2	155	41.9	0.571429	36	50.4571	1.77143	2.11429	2.45714	0	0.342857	58.8571	0.0571429	7.42857	51.4286	74.8571	29.1429	0.257143	0.0285714	18.2857	17.1429	9.14286	0	0.0457143	0.0342857	0.16	0.457143	0.0302857	5.14286	1.14286	14	2	7	1	7	1
0	13.9288	0	3	0	2	3		10	1	2	58	40	2	1	145	35	1	63	88.3	3.1	3.7	4.3	0	0.6	103	0.1	13	90	131	51	0.45	0.05	32	30	16	0	0.08	0.06	0.28	0.8	0.053	9	2	14	2	7	1		0
0	14.7068	1	4	0	1	0	500		2	2	98	40	3	2	148	50.8	1	63	88.3	3.1	3.7	4.3	0	0.6	103	0.1	13	90	131	51	0.45	0.05	32	30	16	0	0.08	0.06	0.28	0.8	0.053	9	2	21	3	7	1	4	0.571429
0	13.0466	1	2	0	4	1	8000	10	1	2	41	120	3	2	150	38.35	0.285714	18	25.2286	0.885714	1.05714	1.22857	0	0.171429	29.4286	0.0285714	3.71429	25.7143	37.4286	14.5714	0.128571	0.0142857	9.14286	8.57143	4.57143	0	0.0228571	0.0171429	0.08	0.228571	0.0151429	2.57143	0.571429	14	2	7	1	2	0.285714
0	12.0795	1	2	1	3	3			2	2	2	40	3	2	160	43.9	1	63	88.3	3.1	3.7	4.3	0	0.6	103	0.1	13	90	131	51	0.45	0.05	32	30	16	0	0.08	0.06	0.28	0.8	0.053	9	2	14	2		0	7	1
0	12.3562	1	2	0	2	1	3000		2	2	16	40	3	1	150	41.5	0.571429	36	50.4571	1.77143	2.11429	2.45714	0	0.342857	58.8571	0.0571429	7.42857	51.4286	74.8571	29.1429	0.257143	0.0285714	18.2857	17.1429	9.14286	0	0.0457143	0.0342857	0.16	0.457143	0.0302857	5.14286	1.14286	14	2	7	1	3	0.428571
0	11.6712	0	1	0	1			12	1	2	8	40	3	1	132	20.15	0.571429	36	50.4571	1.77143	2.11429	2.45714	0	0.342857	58.8571	0.0571429	7.42857	51.4286	74.8571	29.1429	0.257143	0.0285714	18.2857	17.1429	9.14286	0	0.0457143	0.0342857	0.16	0.457143	0.0302857	5.14286	1.14286	3	0.428571	7	1	7	1
0	13.6247	1	3	1	1	5	5000	10	1	2		120	3	1	148	30.95	0.571429	36	50.4571	1.77143	2.11429	2.45714	0	0.342857	58.8571	0.0571429	7.42857	51.4286	74.8571	29.1429	0.257143	0.0285714	18.2857	17.1429	9.14286	0	0.0457143	0.0342857	0.16	0.457143	0.0302857	5.14286	1.14286	14	2	7	1	7	1
0	11.1507	1		0	4				2	2	107	40	3	1	145	29.5	0	0	0	0	0	0	0	0	0	0	0	0	0	0	0	0	0	0	0	0	0	0	0	0	0	0	0	14	2		0		0
0	10.8822	1	2	0	3	3	20000	10	1	2	4	120	2	1	150	38.1	0.142857	9	12.6143	0.442857	0.528571	0.614286	0	0.0857143	14.7143	0.0142857	1.85714	12.8571	18.7143	7.28571	0.0642857	0.00714286	4.57143	4.28571	2.28571	0	0.0114286	0.00857143	0.04	0.114286	0.00757143	1.28571	0.285714	7	1	7	1	14	2
0	13.6301	1	3	0	1	0	6000	6	2	2	22	40	3	2	158	49.7	0.428571	27	37.8429	1.32857	1.58571	1.84286	0	0.257143	44.1429	0.0428571	5.57143	38.5714	56.1429	21.8571	0.192857	0.0214286	13.7143	12.8571	6.85714	0	0.0342857	0.0257143	0.12	0.342857	0.0227143	3.85714	0.857143	14	2	2	0.285714	2	0.285714
0	9.66027	0	4	0	1	0	15000	5	2	2	21	42	0	1	129	23.1	0.428571	27	37.8429	1.32857	1.58571	1.84286	0	0.257143	44.1429	0.0428571	5.57143	38.5714	56.1429	21.8571	0.192857	0.0214286	13.7143	12.8571	6.85714	0	0.0342857	0.0257143	0.12	0.342857	0.0227143	3.85714	0.857143	14	2	7	1	3	0.428571
0	12.663	1	2	0	3	0	5000	12	1	2		120	3	1	154	42.8	0	0	0	0	0	0	0	0	0	0	0	0	0	0	0	0	0	0	0	0	0	0	0	0	0	0	0	14	2	7	1	7	1
0	12.8603	1	2	0	2	1	10000		2	2		120	1	2	151	39	1	63	88.3	3.1	3.7	4.3	0	0.6	103	0.1	13	90	131	51	0.45	0.05	32	30	16	0	0.08	0.06	0.28	0.8	0.053	9	2	14	2	7	1	7	1
0	9.04932	1	4	0	1	0	500		2	2	98	40	3	2	148	50.8	0.714286	45	63.0714	2.21429	2.64286	3.07143	0	0.428571	73.5714	0.0714286	9.28571	64.2857	93.5714	36.4286	0.321429	0.0357143	22.8571	21.4286	11.4286	0	0.0571429	0.0428571	0.2	0.571429	0.0378571	6.42857	1.42857	7	1	7	1		0
0	12.0137	1	1	0	1	0	1800	5	2	2	15	48	2	2	160	57.4	0.428571	27	37.8429	1.32857	1.58571	1.84286	0	0.257143	44.1429	0.0428571	5.57143	38.5714	56.1429	21.8571	0.192857	0.0214286	13.7143	12.8571	6.85714	0	0.0342857	0.0257143	0.12	0.342857	0.0227143	3.85714	0.857143	14	2	7	1	2	0.285714
0	8.8274	0	4		2	4	5000		2	2	13	42	3	1	130	21.7	0.857143	54	75.6857	2.65714	3.17143	3.68571	0	0.514286	88.2857	0.0857143	11.1429	77.1429	112.286	43.7143	0.385714	0.0428571	27.4286	25.7143	13.7143	0	0.0685714	0.0514286	0.24	0.685714	0.0454286	7.71429	1.71429	14	2	7	1	7	1
0	10.6	1	1	0	2	0	10000	5	2	2	3	40	2	2	130	24.8	0.428571	27	37.8429	1.32857	1.58571	1.84286	0	0.257143	44.1429	0.0428571	5.57143	38.5714	56.1429	21.8571	0.192857	0.0214286	13.7143	12.8571	6.85714	0	0.0342857	0.0257143	0.12	0.342857	0.0227143	3.85714	0.857143	14	2	1	0.142857	10	1.42857
0	11.337	1	2	0	1	1	5000	16	2	2	49	120	1	1	150	48	1	63	88.3	3.1	3.7	4.3	0	0.6	103	0.1	13	90	131	51	0.45	0.05	32	30	16	0	0.08	0.06	0.28	0.8	0.053	9	2	14	2	7	1	7	1
0	11.2082	0	4	0	3	0	8000	6	1	2	35	42	3	1	143	28.5	1	63	88.3	3.1	3.7	4.3	0	0.6	103	0.1	13	90	131	51	0.45	0.05	32	30	16	0	0.08	0.06	0.28	0.8	0.053	9	2	14	2	7	1	7	1
0	10.7945	0	2	1	1				1	2	89	40	3	1	172	49.1	1	63	88.3	3.1	3.7	4.3	0	0.6	103	0.1	13	90	131	51	0.45	0.05	32	30	16	0	0.08	0.06	0.28	0.8	0.053	9	2	7	1	7	1	7	1
0	12.1973	1	3	1	1	3			2	2	13	40	3	2	143	30.1	0.285714	18	25.2286	0.885714	1.05714	1.22857	0	0.171429	29.4286	0.0285714	3.71429	25.7143	37.4286	14.5714	0.128571	0.0142857	9.14286	8.57143	4.57143	0	0.0228571	0.0171429	0.08	0.228571	0.0151429	2.57143	0.571429	14	2	7	1	2	0.285714
0	14.4685	1	4	0	3	1			2	2	7	40	3	2	140	39.3	0.428571	27	37.8429	1.32857	1.58571	1.84286	0	0.257143	44.1429	0.0428571	5.57143	38.5714	56.1429	21.8571	0.192857	0.0214286	13.7143	12.8571	6.85714	0	0.0342857	0.0257143	0.12	0.342857	0.0227143	3.85714	0.857143	21	3		0		0
0	13.8082		4	0	2	3			1	2	64	40	0	1	154	35.9	1	63	88.3	3.1	3.7	4.3	0	0.6	103	0.1	13	90	131	51	0.45	0.05	32	30	16	0	0.08	0.06	0.28	0.8	0.053	9	2	14	2	7	1	1	0.142857
0	12.1753	1	2	0	4	5	5000	10	2	2	32	120	1	2	155	56.8	0.428571	27	37.8429	1.32857	1.58571	1.84286	0	0.257143	44.1429	0.0428571	5.57143	38.5714	56.1429	21.8571	0.192857	0.0214286	13.7143	12.8571	6.85714	0	0.0342857	0.0257143	0.12	0.342857	0.0227143	3.85714	0.857143	14	2	12	1.71429	06	0.857143
0	10.2329	1	4	1	2	1	10000		1	2	19	120	1	2	150	34.75	1	63	88.3	3.1	3.7	4.3	0	0.6	103	0.1	13	90	131	51	0.45	0.05	32	30	16	0	0.08	0.06	0.28	0.8	0.053	9	2	14	2	3	0.428571	7	1
0	12.9507	1	2	0	1	5	10000	8	2	2	30	120	1	1	150	42	0.285714	18	25.2286	0.885714	1.05714	1.22857	0	0.171429	29.4286	0.0285714	3.71429	25.7143	37.4286	14.5714	0.128571	0.0142857	9.14286	8.57143	4.57143	0	0.0228571	0.0171429	0.08	0.228571	0.0151429	2.57143	0.571429	14	2	7	1	1	0.142857
0	11.3288	1	2	0	2	3			2	2	101	40	1	1	140	31.2	0.571429	36	50.4571	1.77143	2.11429	2.45714	0	0.342857	58.8571	0.0571429	7.42857	51.4286	74.8571	29.1429	0.257143	0.0285714	18.2857	17.1429	9.14286	0	0.0457143	0.0342857	0.16	0.457143	0.0302857	5.14286	1.14286	14	2	7	1	3	0.428571
0	12.589	1	2	0	3	5	10000	7	2	2	21	120	1	1	143	30.65	1	63	88.3	3.1	3.7	4.3	0	0.6	103	0.1	13	90	131	51	0.45	0.05	32	30	16	0	0.08	0.06	0.28	0.8	0.053	9	2	7	1	3	0.428571	7	1
0	15.6301	0	4	1	2	6	32000	21	3	2	9	40	3	2	165	48.2	1	63	88.3	3.1	3.7	4.3	0	0.6	103	0.1	13	90	131	51	0.45	0.05	32	30	16	0	0.08	0.06	0.28	0.8	0.053	9	2	5	0.714286	5	0.714286	6	0.857143
0	15.1123	1	1	0	3	3			2	2	7	40	3	1	134	22.7	0.428571	27	37.8429	1.32857	1.58571	1.84286	0	0.257143	44.1429	0.0428571	5.57143	38.5714	56.1429	21.8571	0.192857	0.0214286	13.7143	12.8571	6.85714	0	0.0342857	0.0257143	0.12	0.342857	0.0227143	3.85714	0.857143	14	2	2	0.285714	3	0.428571
0	12.1753	1	2	0	4	5	10000	8	1	2	32	120	1	2	155	56.8	0	0	0	0	0	0	0	0	0	0	0	0	0	0	0	0	0	0	0	0	0	0	0	0	0	0	0		0		0		0
0	13.2219	1	2	0	1	5	30000	15	2	2	26	120	3	2	160	61.5	0.571429	36	50.4571	1.77143	2.11429	2.45714	0	0.342857	58.8571	0.0571429	7.42857	51.4286	74.8571	29.1429	0.257143	0.0285714	18.2857	17.1429	9.14286	0	0.0457143	0.0342857	0.16	0.457143	0.0302857	5.14286	1.14286	14	2		0	7	1
0	11.1479	0	1	0	1	0	5000	7	2	2		40	1	1	134	25.7	1	63	88.3	3.1	3.7	4.3	0	0.6	103	0.1	13	90	131	51	0.45	0.05	32	30	16	0	0.08	0.06	0.28	0.8	0.053	9	2	14	2	7	1		0
0	14.1863	1	4	0	2		10000	10	1	2	8	40	3	2	150	41.9	0.428571	27	37.8429	1.32857	1.58571	1.84286	0	0.257143	44.1429	0.0428571	5.57143	38.5714	56.1429	21.8571	0.192857	0.0214286	13.7143	12.8571	6.85714	0	0.0342857	0.0257143	0.12	0.342857	0.0227143	3.85714	0.857143	21	3		0		0
0	11.526	1	2	0	1	1	8000	8	2	2	37	120	0	1	147	33.3	0.714286	45	63.0714	2.21429	2.64286	3.07143	0	0.428571	73.5714	0.0714286	9.28571	64.2857	93.5714	36.4286	0.321429	0.0357143	22.8571	21.4286	11.4286	0	0.0571429	0.0428571	0.2	0.571429	0.0378571	6.42857	1.42857	14	2	10	1.42857	5	0.714286
0	12.6137	1	3	0	2	3		12	2	2	6	40	1	2	160	49.5	1	63	88.3	3.1	3.7	4.3	0	0.6	103	0.1	13	90	131	51	0.45	0.05	32	30	16	0	0.08	0.06	0.28	0.8	0.053	9	2	14	2	4	0.571429	7	1
0	11.4904	0	1	0	2	0	5000	7	3	2	19	40	2	1	127	24.3	1	63	88.3	3.1	3.7	4.3	0	0.6	103	0.1	13	90	131	51	0.45	0.05	32	30	16	0	0.08	0.06	0.28	0.8	0.053	9	2	14	2	7	1	5	0.714286
0	10.6849	1	1	0	1	0	20000	7	3	2	30	48	3	1	133	39.5	1	63	88.3	3.1	3.7	4.3	0	0.6	103	0.1	13	90	131	51	0.45	0.05	32	30	16	0	0.08	0.06	0.28	0.8	0.053	9	2	14	2	7	1	7	1
0	13.7836	1	2	0	3	3	5000	8	1	2	45	120	3	1	153	51.4	0.714286	45	63.0714	2.21429	2.64286	3.07143	0	0.428571	73.5714	0.0714286	9.28571	64.2857	93.5714	36.4286	0.321429	0.0357143	22.8571	21.4286	11.4286	0	0.0571429	0.0428571	0.2	0.571429	0.0378571	6.42857	1.42857	21	3	7	1	1	0.142857
0	13.2685	1	2	0	3	3	10000	8	1	2	67	120	0	2	144	36.45	0.571429	36	50.4571	1.77143	2.11429	2.45714	0	0.342857	58.8571	0.0571429	7.42857	51.4286	74.8571	29.1429	0.257143	0.0285714	18.2857	17.1429	9.14286	0	0.0457143	0.0342857	0.16	0.457143	0.0302857	5.14286	1.14286	14	2		0	7	1
0	11.0301	1	1	0	2	0	10000	5	2	2	26	40	3	1	139	34.5	1	63	88.3	3.1	3.7	4.3	0	0.6	103	0.1	13	90	131	51	0.45	0.05	32	30	16	0	0.08	0.06	0.28	0.8	0.053	9	2	14	2	7	1	7	1
0	9.94795	0	1	0	1	0			1	2	26	48	3	2	135	25	1	63	88.3	3.1	3.7	4.3	0	0.6	103	0.1	13	90	131	51	0.45	0.05	32	30	16	0	0.08	0.06	0.28	0.8	0.053	9	2	21	3	1	0.142857		0
0	11.1479	1	1	1	3	0	2000	5	2	2	16	48	3	2	132	26.9	0	0	0	0	0	0	0	0	0	0	0	0	0	0	0	0	0	0	0	0	0	0	0	0	0	0	0	14	2	7	1	7	1
0	12.9644	1	2	0	1	7	10000	8	3	2	54	120	3	1	171	62.5	0.285714	18	25.2286	0.885714	1.05714	1.22857	0	0.171429	29.4286	0.0285714	3.71429	25.7143	37.4286	14.5714	0.128571	0.0142857	9.14286	8.57143	4.57143	0	0.0228571	0.0171429	0.08	0.228571	0.0151429	2.57143	0.571429	14	2	1	0.142857	2	0.285714
0	10.0575	1	1	0	2	0	30000	16	3	2	1	48	3	2	160	56.7	1	63	88.3	3.1	3.7	4.3	0	0.6	103	0.1	13	90	131	51	0.45	0.05	32	30	16	0	0.08	0.06	0.28	0.8	0.053	9	2	14	2	7	1	7	1
0	14.2521	1	4	0	2	0	1000	12	1	2	2	40	2	2	152	45	0.571429	36	50.4571	1.77143	2.11429	2.45714	0	0.342857	58.8571	0.0571429	7.42857	51.4286	74.8571	29.1429	0.257143	0.0285714	18.2857	17.1429	9.14286	0	0.0457143	0.0342857	0.16	0.457143	0.0302857	5.14286	1.14286	21	3	5	0.714286	5	0.714286
0	13.2603	1	2	1	1	1	7000	7	1	2	53	120	3	1	148	33	0.142857	9	12.6143	0.442857	0.528571	0.614286	0	0.0857143	14.7143	0.0142857	1.85714	12.8571	18.7143	7.28571	0.0642857	0.00714286	4.57143	4.28571	2.28571	0	0.0114286	0.00857143	0.04	0.114286	0.00757143	1.28571	0.285714	14	2	7	1	7	1
0	13.2137	1	2	0	2	3	10000	8	2	2	56	120	3	1	148	35	0	0	0	0	0	0	0	0	0	0	0	0	0	0	0	0	0	0	0	0	0	0	0	0	0	0	0	14	2	7	1	7	1
0	8.09315	0	1	1	1	1	5000	7	1	1	18	48	3	2	130	24.4	1	63	88.3	3.1	3.7	4.3	0	0.6	103	0.1	13	90	131	51	0.45	0.05	32	30	16	0	0.08	0.06	0.28	0.8	0.053	9	2	14	2	7	1	7	1
0	11.2466	0	1	0	1	3	1000	12	2	2	46	48	3	2	136	29	0.142857	9	12.6143	0.442857	0.528571	0.614286	0	0.0857143	14.7143	0.0142857	1.85714	12.8571	18.7143	7.28571	0.0642857	0.00714286	4.57143	4.28571	2.28571	0	0.0114286	0.00857143	0.04	0.114286	0.00757143	1.28571	0.285714	21	3	7	1		0
0	12.074	1	2	0	2	0	10000	8	1	2	19	120	2	2	148	30.15	0.142857	9	12.6143	0.442857	0.528571	0.614286	0	0.0857143	14.7143	0.0142857	1.85714	12.8571	18.7143	7.28571	0.0642857	0.00714286	4.57143	4.28571	2.28571	0	0.0114286	0.00857143	0.04	0.114286	0.00757143	1.28571	0.285714	14	2	7	1	3	0.428571
0	8.33699	0	1	0	2	0	10000	10	1	2	16	40	3	1	144	38.6	1	63	88.3	3.1	3.7	4.3	0	0.6	103	0.1	13	90	131	51	0.45	0.05	32	30	16	0	0.08	0.06	0.28	0.8	0.053	9	2	14	2	7	1	7	1
0	12.8521	1	2	0	5	0	1000	8	3	2	9	120	3	2	150	59.4	1	63	88.3	3.1	3.7	4.3	0	0.6	103	0.1	13	90	131	51	0.45	0.05	32	30	16	0	0.08	0.06	0.28	0.8	0.053	9	2	6	0.857143	3	0.428571		0
0	11.6329	0	4	1	1	3			2	2	12	40		1	135	25.75	1	63	88.3	3.1	3.7	4.3	0	0.6	103	0.1	13	90	131	51	0.45	0.05	32	30	16	0	0.08	0.06	0.28	0.8	0.053	9	2	14	2	07	1		0
0	10.6137	0	1	0	2	0	10000	5	2	2		40	1	1	143	31.5	1	63	88.3	3.1	3.7	4.3	0	0.6	103	0.1	13	90	131	51	0.45	0.05	32	30	16	0	0.08	0.06	0.28	0.8	0.053	9	2	14	2	7	1	7	1
0	10.9041	1	1	1	2	0	7000	8	2	2	35	48	3	2	142	33	0	0	0	0	0	0	0	0	0	0	0	0	0	0	0	0	0	0	0	0	0	0	0	0	0	0	0	14	2	7	1		0
0	13.2329	1	4	0	1	5			2	2		40	2	2	150	43.5	0.571429	36	50.4571	1.77143	2.11429	2.45714	0	0.342857	58.8571	0.0571429	7.42857	51.4286	74.8571	29.1429	0.257143	0.0285714	18.2857	17.1429	9.14286	0	0.0457143	0.0342857	0.16	0.457143	0.0302857	5.14286	1.14286	14	2	7	1	7	1
0	13.0082	1	2	0	2	3	6000	8	2	2	24	120	3	1	151	36.97	1	63	88.3	3.1	3.7	4.3	0	0.6	103	0.1	13	90	131	51	0.45	0.05	32	30	16	0	0.08	0.06	0.28	0.8	0.053	9	2	14	2	.25	0.0357143	.25	0.0357143
0	10.2849	1	1	0	2	0	10000	8	1	2	36	48	3	1	150	30.3	0.142857	9	12.6143	0.442857	0.528571	0.614286	0	0.0857143	14.7143	0.0142857	1.85714	12.8571	18.7143	7.28571	0.0642857	0.00714286	4.57143	4.28571	2.28571	0	0.0114286	0.00857143	0.04	0.114286	0.00757143	1.28571	0.285714	14	2	7	1		0
0	12.0904	1	2	0	2	5	5000	7	2	2	51	120	1	1	156	44.4	0.142857	9	12.6143	0.442857	0.528571	0.614286	0	0.0857143	14.7143	0.0142857	1.85714	12.8571	18.7143	7.28571	0.0642857	0.00714286	4.57143	4.28571	2.28571	0	0.0114286	0.00857143	0.04	0.114286	0.00757143	1.28571	0.285714	7	1	3	0.428571	1	0.142857
0	11.4603	1	4	0	3	5			3	2	7	40	0	2	145	42.9	1	63	88.3	3.1	3.7	4.3	0	0.6	103	0.1	13	90	131	51	0.45	0.05	32	30	16	0	0.08	0.06	0.28	0.8	0.053	9	2	21	3	7	1	2	0.285714
0	13.1808	1	2	0	1	1	10000	10	3	2		120	3	2	162	60.5	1	63	88.3	3.1	3.7	4.3	0	0.6	103	0.1	13	90	131	51	0.45	0.05	32	30	16	0	0.08	0.06	0.28	0.8	0.053	9	2	7	1	14	2	2	0.285714
0	10.7753	1	2	0	3	5			0	2	1	40	3		152	30.7	0.428571	27	37.8429	1.32857	1.58571	1.84286	0	0.257143	44.1429	0.0428571	5.57143	38.5714	56.1429	21.8571	0.192857	0.0214286	13.7143	12.8571	6.85714	0	0.0342857	0.0257143	0.12	0.342857	0.0227143	3.85714	0.857143	14	2	21	3	4	0.571429
0	15.0274	1	4	0	2	7			0	2		40	2	2	145	42.1	0.428571	27	37.8429	1.32857	1.58571	1.84286	0	0.257143	44.1429	0.0428571	5.57143	38.5714	56.1429	21.8571	0.192857	0.0214286	13.7143	12.8571	6.85714	0	0.0342857	0.0257143	0.12	0.342857	0.0227143	3.85714	0.857143	21	3		0		0
0	13.4164	1	4	0	3	3			1	2	15	40	2	1	160	39.9	0.285714	18	25.2286	0.885714	1.05714	1.22857	0	0.171429	29.4286	0.0285714	3.71429	25.7143	37.4286	14.5714	0.128571	0.0142857	9.14286	8.57143	4.57143	0	0.0228571	0.0171429	0.08	0.228571	0.0151429	2.57143	0.571429	14	2	1	0.142857	2	0.285714
0	13.1589	1	2	0	3	3	30000	16	1	2	5	120	3	1	151	39.7	0.571429	36	50.4571	1.77143	2.11429	2.45714	0	0.342857	58.8571	0.0571429	7.42857	51.4286	74.8571	29.1429	0.257143	0.0285714	18.2857	17.1429	9.14286	0	0.0457143	0.0342857	0.16	0.457143	0.0302857	5.14286	1.14286	14	2	5	0.714286	7	1
0	13.463	1	2	0	2	0	10000	8	1	2	36	120	2	1	159	42.8	0.285714	18	25.2286	0.885714	1.05714	1.22857	0	0.171429	29.4286	0.0285714	3.71429	25.7143	37.4286	14.5714	0.128571	0.0142857	9.14286	8.57143	4.57143	0	0.0228571	0.0171429	0.08	0.228571	0.0151429	2.57143	0.571429	14	2	2	0.285714	1	0.142857
0	12.1781	1	4	1	2		20000	12	1	2		40	3	1	155	35.3	1	63	88.3	3.1	3.7	4.3	0	0.6	103	0.1	13	90	131	51	0.45	0.05	32	30	16	0	0.08	0.06	0.28	0.8	0.053	9	2	14	2	7	1	7	1
0	10.2329	1	1	0	1	0	15000	5	2	2	9	48	3	2	158	43.5	0.571429	36	50.4571	1.77143	2.11429	2.45714	0	0.342857	58.8571	0.0571429	7.42857	51.4286	74.8571	29.1429	0.257143	0.0285714	18.2857	17.1429	9.14286	0	0.0457143	0.0342857	0.16	0.457143	0.0302857	5.14286	1.14286	14	2	1	0.142857	1	0.142857
0	13.8822	1	4	0	4	5			2	2	5	40	3	2	160	59.95	1	63	88.3	3.1	3.7	4.3	0	0.6	103	0.1	13	90	131	51	0.45	0.05	32	30	16	0	0.08	0.06	0.28	0.8	0.053	9	2	14	2	2	0.285714	7	1
0	10.8575	1	2	0	2	0			1	2	69	40	2	2	145	33.7	0.142857	9	12.6143	0.442857	0.528571	0.614286	0	0.0857143	14.7143	0.0142857	1.85714	12.8571	18.7143	7.28571	0.0642857	0.00714286	4.57143	4.28571	2.28571	0	0.0114286	0.00857143	0.04	0.114286	0.00757143	1.28571	0.285714	17	2.42857	6	0.857143	3	0.428571
0	12.7041	1	4	0	1	3			0	2	10	40	2	1	152	41.7	0.428571	27	37.8429	1.32857	1.58571	1.84286	0	0.257143	44.1429	0.0428571	5.57143	38.5714	56.1429	21.8571	0.192857	0.0214286	13.7143	12.8571	6.85714	0	0.0342857	0.0257143	0.12	0.342857	0.0227143	3.85714	0.857143	14	2	7	1	2	0.285714
0	10.7836	1	2	1	3	0	15000	10	2	1	6	120	1	2	143	36	1	63	88.3	3.1	3.7	4.3	0	0.6	103	0.1	13	90	131	51	0.45	0.05	32	30	16	0	0.08	0.06	0.28	0.8	0.053	9	2	14	2		0	7	1
0	12.137	1	2	0	1	5	6000	8	2	2	47	120	0	1	147	35.7	0.285714	18	25.2286	0.885714	1.05714	1.22857	0	0.171429	29.4286	0.0285714	3.71429	25.7143	37.4286	14.5714	0.128571	0.0142857	9.14286	8.57143	4.57143	0	0.0228571	0.0171429	0.08	0.228571	0.0151429	2.57143	0.571429	14	2	3	0.428571		0
0	13.0959	1	2	0	2	3	30000	16	2	2	33	120	3	1	152	40.9	0.714286	45	63.0714	2.21429	2.64286	3.07143	0	0.428571	73.5714	0.0714286	9.28571	64.2857	93.5714	36.4286	0.321429	0.0357143	22.8571	21.4286	11.4286	0	0.0571429	0.0428571	0.2	0.571429	0.0378571	6.42857	1.42857	14	2	7	1	7	1
0	12.937	1	2	0	1	1	5000	5	1	2		120	1	1	151	42.25	0	0	0	0	0	0	0	0	0	0	0	0	0	0	0	0	0	0	0	0	0	0	0	0	0	0	0	14	2		0		0
0	12.8027	0	3	0	3	1			2	2	66	40	2	2	162	56.3	0.428571	27	37.8429	1.32857	1.58571	1.84286	0	0.257143	44.1429	0.0428571	5.57143	38.5714	56.1429	21.8571	0.192857	0.0214286	13.7143	12.8571	6.85714	0	0.0342857	0.0257143	0.12	0.342857	0.0227143	3.85714	0.857143	14	2	2	0.285714	2	0.285714
0	13.3041	1	2	0	2	3	5000	6	2	2	20	120	1	0	153	40.25	1	63	88.3	3.1	3.7	4.3	0	0.6	103	0.1	13	90	131	51	0.45	0.05	32	30	16	0	0.08	0.06	0.28	0.8	0.053	9	2	14	2	7	1	7	1
0	12.6137	1	2	1	2	0	7000	8	1	2	8	120	2	2	155	39.2	0.142857	9	12.6143	0.442857	0.528571	0.614286	0	0.0857143	14.7143	0.0142857	1.85714	12.8571	18.7143	7.28571	0.0642857	0.00714286	4.57143	4.28571	2.28571	0	0.0114286	0.00857143	0.04	0.114286	0.00757143	1.28571	0.285714	21	3	7	1	7	1
0	12.4411	1	2	0	3	3	20000	8	1	2	34	120	2	1	148	45.9	1	63	88.3	3.1	3.7	4.3	0	0.6	103	0.1	13	90	131	51	0.45	0.05	32	30	16	0	0.08	0.06	0.28	0.8	0.053	9	2	14	2	7	1	7	1
0	12.5342	1	2	0	1	3	7000	8	2	2		120	3	0	147	37.25	0.285714	18	25.2286	0.885714	1.05714	1.22857	0	0.171429	29.4286	0.0285714	3.71429	25.7143	37.4286	14.5714	0.128571	0.0142857	9.14286	8.57143	4.57143	0	0.0228571	0.0171429	0.08	0.228571	0.0151429	2.57143	0.571429	14	2	7	1	7	1
0	13.7973	0	4	0	5	0			0	2	45	40	2	1	155	32.5	1.42857	90	126.143	4.42857	5.28571	6.14286	0	0.857143	147.143	0.142857	18.5714	128.571	187.143	72.8571	0.642857	0.0714286	45.7143	42.8571	22.8571	0	0.114286	0.0857143	0.4	1.14286	0.0757143	12.8571	2.85714	14	2	7	1	10	1.42857
0	10.7096	1	4	0	2	5	20000	10	1	2	20	40	2	2	162	48.75	1	63	88.3	3.1	3.7	4.3	0	0.6	103	0.1	13	90	131	51	0.45	0.05	32	30	16	0	0.08	0.06	0.28	0.8	0.053	9	2	21	3	1	0.142857	7	1
0	13.6247	1	2	1	2	5	5000	10	1	2		120	3	1	150	35.35	0.142857	9	12.6143	0.442857	0.528571	0.614286	0	0.0857143	14.7143	0.0142857	1.85714	12.8571	18.7143	7.28571	0.0642857	0.00714286	4.57143	4.28571	2.28571	0	0.0114286	0.00857143	0.04	0.114286	0.00757143	1.28571	0.285714	14	2	7	1	7	1
0	11.6795		2	0	2	1			2	2	10	40	0	0	145	53.7	1	63	88.3	3.1	3.7	4.3	0	0.6	103	0.1	13	90	131	51	0.45	0.05	32	30	16	0	0.08	0.06	0.28	0.8	0.053	9	2	21	3	7	1	2	0.285714
0	11.6795	1	4	0	4	5	50000	10	2	1		40	3	2	160	52	1	63	88.3	3.1	3.7	4.3	0	0.6	103	0.1	13	90	131	51	0.45	0.05	32	30	16	0	0.08	0.06	0.28	0.8	0.053	9	2	21	3	2	0.285714		0
0	12.0932	1	2	1	1	3	5000	10	3	2	65	120	0	2	161	52.65	0.285714	18	25.2286	0.885714	1.05714	1.22857	0	0.171429	29.4286	0.0285714	3.71429	25.7143	37.4286	14.5714	0.128571	0.0142857	9.14286	8.57143	4.57143	0	0.0228571	0.0171429	0.08	0.228571	0.0151429	2.57143	0.571429	14	2	5	0.714286	7	1
0	10.8877	1	1	0	4	0		5	1	1	9	40	3	1	138	21.85	0.428571	27	37.8429	1.32857	1.58571	1.84286	0	0.257143	44.1429	0.0428571	5.57143	38.5714	56.1429	21.8571	0.192857	0.0214286	13.7143	12.8571	6.85714	0	0.0342857	0.0257143	0.12	0.342857	0.0227143	3.85714	0.857143	14	2	7	1	7	1
0	10.4411	1	1	1	2	0			3	2	1	40	1	2	130	25.35	1	63	88.3	3.1	3.7	4.3	0	0.6	103	0.1	13	90	131	51	0.45	0.05	32	30	16	0	0.08	0.06	0.28	0.8	0.053	9	2	14	2	7	1	3	0.428571
0	10.2849	0	1	1	3	5	5000	8	1	2	4	48	3	2	142	31.2	1	63	88.3	3.1	3.7	4.3	0	0.6	103	0.1	13	90	131	51	0.45	0.05	32	30	16	0	0.08	0.06	0.28	0.8	0.053	9	2	21	3	1	0.142857	3	0.428571
0	13.1534	1	4	0	2				1	2	66	40	2		150	39.4	0.714286	45	63.0714	2.21429	2.64286	3.07143	0	0.428571	73.5714	0.0714286	9.28571	64.2857	93.5714	36.4286	0.321429	0.0357143	22.8571	21.4286	11.4286	0	0.0571429	0.0428571	0.2	0.571429	0.0378571	6.42857	1.42857	14	2	5	0.714286	5	0.714286
0	14.2603	1	4	0	2	1		8	1	1	16	40	2	1	150	42	1	63	88.3	3.1	3.7	4.3	0	0.6	103	0.1	13	90	131	51	0.45	0.05	32	30	16	0	0.08	0.06	0.28	0.8	0.053	9	2	14	2	7	1	14	2
0	12.4356	1	2	0	1	5	4000	6	2	2	50	120	1	1	154	51.45	0.428571	27	37.8429	1.32857	1.58571	1.84286	0	0.257143	44.1429	0.0428571	5.57143	38.5714	56.1429	21.8571	0.192857	0.0214286	13.7143	12.8571	6.85714	0	0.0342857	0.0257143	0.12	0.342857	0.0227143	3.85714	0.857143	7	1	7	1	7	1
0	14.9397	1	4	0	2	3		8	2	2	10	40	3	2	160	50.7	0.714286	45	63.0714	2.21429	2.64286	3.07143	0	0.428571	73.5714	0.0714286	9.28571	64.2857	93.5714	36.4286	0.321429	0.0357143	22.8571	21.4286	11.4286	0	0.0571429	0.0428571	0.2	0.571429	0.0378571	6.42857	1.42857	7	1	4	0.571429	3	0.428571
0	11.2329	0	4	0	2				0	2	24	40	3	0	138	29.25	0.571429	36	50.4571	1.77143	2.11429	2.45714	0	0.342857	58.8571	0.0571429	7.42857	51.4286	74.8571	29.1429	0.257143	0.0285714	18.2857	17.1429	9.14286	0	0.0457143	0.0342857	0.16	0.457143	0.0302857	5.14286	1.14286	14	2	4	0.571429	5	0.714286
0	12.8411	1	2	0	1	0	8000		1	1	20	120	2	1	147	39.6	1	63	88.3	3.1	3.7	4.3	0	0.6	103	0.1	13	90	131	51	0.45	0.05	32	30	16	0	0.08	0.06	0.28	0.8	0.053	9	2	14	2	7	1	7	1
0	11.6795	1	2	0	1	1			2	2	11	40	0		142	53.25	1	63	88.3	3.1	3.7	4.3	0	0.6	103	0.1	13	90	131	51	0.45	0.05	32	30	16	0	0.08	0.06	0.28	0.8	0.053	9	2	7	1	1	0.142857		0
0	12.8329	1	2	1	1	5	10000	9	2	2	13	120	2	1	149	43.35	1	63	88.3	3.1	3.7	4.3	0	0.6	103	0.1	13	90	131	51	0.45	0.05	32	30	16	0	0.08	0.06	0.28	0.8	0.053	9	2	14	2	3	0.428571		0
0	10.6712	0		0	1				1	2	51	40	3	1	135	29.3	0.714286	45	63.0714	2.21429	2.64286	3.07143	0	0.428571	73.5714	0.0714286	9.28571	64.2857	93.5714	36.4286	0.321429	0.0357143	22.8571	21.4286	11.4286	0	0.0571429	0.0428571	0.2	0.571429	0.0378571	6.42857	1.42857	14	2	4	0.571429	5	0.714286
0	12.1671	1	4	0	3	0			2	2	19	40	3	2	146	37.45	1	63	88.3	3.1	3.7	4.3	0	0.6	103	0.1	13	90	131	51	0.45	0.05	32	30	16	0	0.08	0.06	0.28	0.8	0.053	9	2	14	2	1	0.142857	7	1
0	10.6384	1	4	0	3	0	5000	5	2	2	40	40	1	2	144	35.9	0	0	0	0	0	0	0	0	0	0	0	0	0	0	0	0	0	0	0	0	0	0	0	0	0	0	0	14	2	7	1		0
0	14.6438	1	2	0	4	7	5000	8	2	2	48	120	2	1	160	48.9	0.285714	18	25.2286	0.885714	1.05714	1.22857	0	0.171429	29.4286	0.0285714	3.71429	25.7143	37.4286	14.5714	0.128571	0.0142857	9.14286	8.57143	4.57143	0	0.0228571	0.0171429	0.08	0.228571	0.0151429	2.57143	0.571429	14	2	2	0.285714	1	0.142857
0	11.263	0	1	0	1	0	10000	12	2	2	12	40	2	2	145	33.2	0.285714	18	25.2286	0.885714	1.05714	1.22857	0	0.171429	29.4286	0.0285714	3.71429	25.7143	37.4286	14.5714	0.128571	0.0142857	9.14286	8.57143	4.57143	0	0.0228571	0.0171429	0.08	0.228571	0.0151429	2.57143	0.571429	14	2	7	1	7	1
0	11.2192	1	2	0	1	3	5000	9	2	2	49	120	0	2	151	37.85	1	63	88.3	3.1	3.7	4.3	0	0.6	103	0.1	13	90	131	51	0.45	0.05	32	30	16	0	0.08	0.06	0.28	0.8	0.053	9	2	14	2	7	1		0
0	12.611	1	2	0	2	1	12000	10	2	2	18	120	3	2	160	45.5	1	63	88.3	3.1	3.7	4.3	0	0.6	103	0.1	13	90	131	51	0.45	0.05	32	30	16	0	0.08	0.06	0.28	0.8	0.053	9	2	14	2	4	0.571429	7	1
0	11.1041	1	2	0	2	0	6000	5	2	2	6	120	2	1	151	39.8	0.571429	36	50.4571	1.77143	2.11429	2.45714	0	0.342857	58.8571	0.0571429	7.42857	51.4286	74.8571	29.1429	0.257143	0.0285714	18.2857	17.1429	9.14286	0	0.0457143	0.0342857	0.16	0.457143	0.0302857	5.14286	1.14286	14	2	3	0.428571	3	0.428571
0	13.5014	1	2	0	2	3	30000	16	2	2		120	3	1	151	37.7	0.285714	18	25.2286	0.885714	1.05714	1.22857	0	0.171429	29.4286	0.0285714	3.71429	25.7143	37.4286	14.5714	0.128571	0.0142857	9.14286	8.57143	4.57143	0	0.0228571	0.0171429	0.08	0.228571	0.0151429	2.57143	0.571429	14	2	6	0.857143		0
0	12.2247	1	2	0	2	1	30000	10	2	2	36	120	0	2	146	33.4	0.285714	18	25.2286	0.885714	1.05714	1.22857	0	0.171429	29.4286	0.0285714	3.71429	25.7143	37.4286	14.5714	0.128571	0.0142857	9.14286	8.57143	4.57143	0	0.0228571	0.0171429	0.08	0.228571	0.0151429	2.57143	0.571429	14	2	3	0.428571	2	0.285714
0	9.99726	1	4	0	2	3	5000	10	1	2	1	42	3	1	130	21.4	0.714286	45	63.0714	2.21429	2.64286	3.07143	0	0.428571	73.5714	0.0714286	9.28571	64.2857	93.5714	36.4286	0.321429	0.0357143	22.8571	21.4286	11.4286	0	0.0571429	0.0428571	0.2	0.571429	0.0378571	6.42857	1.42857	14	2	7	1		0
0	11.4959	0	1	1	4	0	5000	5	1	2	18	40	1	2	150	34.8	1	63	88.3	3.1	3.7	4.3	0	0.6	103	0.1	13	90	131	51	0.45	0.05	32	30	16	0	0.08	0.06	0.28	0.8	0.053	9	2	14	2	7	1		0
0	13.1726	1	2	0	1	5	10000	5	2	2	25	120	3	2	153	34	1	63	88.3	3.1	3.7	4.3	0	0.6	103	0.1	13	90	131	51	0.45	0.05	32	30	16	0	0.08	0.06	0.28	0.8	0.053	9	2	14	2	2	0.285714	7	1
0	10.9151	1	2	0	3	7			1	2		40	3	1	156	48.7	1	63	88.3	3.1	3.7	4.3	0	0.6	103	0.1	13	90	131	51	0.45	0.05	32	30	16	0	0.08	0.06	0.28	0.8	0.053	9	2	7	1	2	0.285714	1	0.142857
0	8.86301	0	2	0	4			5	1	2	60	40	0		135	27.95	0.857143	54	75.6857	2.65714	3.17143	3.68571	0	0.514286	88.2857	0.0857143	11.1429	77.1429	112.286	43.7143	0.385714	0.0428571	27.4286	25.7143	13.7143	0	0.0685714	0.0514286	0.24	0.685714	0.0454286	7.71429	1.71429	7	1	7	1	4	0.571429
0	10.6466	1	1	0		2	5000	8	2	2	32	48	3	1	140	30.3	1	63	88.3	3.1	3.7	4.3	0	0.6	103	0.1	13	90	131	51	0.45	0.05	32	30	16	0	0.08	0.06	0.28	0.8	0.053	9	2	14	2	3	0.428571		0
0	13.8	1	2	0	3	7	6000	8	2	2	58	120	1	0	145	32.2	1.71429	108	151.371	5.31429	6.34286	7.37143	0	1.02857	176.571	0.171429	22.2857	154.286	224.571	87.4286	0.771429	0.0857143	54.8571	51.4286	27.4286	0	0.137143	0.102857	0.48	1.37143	0.0908571	15.4286	3.42857	14	2	7	1	7	1
0	13.1041	1	4	0	2	7			2	2	11	40	3	1	149	42.55	0.428571	27	37.8429	1.32857	1.58571	1.84286	0	0.257143	44.1429	0.0428571	5.57143	38.5714	56.1429	21.8571	0.192857	0.0214286	13.7143	12.8571	6.85714	0	0.0342857	0.0257143	0.12	0.342857	0.0227143	3.85714	0.857143	14	2	2	0.285714	1	0.142857
0	11.7562	0	1	0	1	0	10000	12	2	2	12	40	2	2	145	33.2	1	63	88.3	3.1	3.7	4.3	0	0.6	103	0.1	13	90	131	51	0.45	0.05	32	30	16	0	0.08	0.06	0.28	0.8	0.053	9	2	14	2	7	1	3	0.428571
0	10.3918	1	4	0	1	0	6000	6	2	2	65	40	3	2	146	36.8	1	63	88.3	3.1	3.7	4.3	0	0.6	103	0.1	13	90	131	51	0.45	0.05	32	30	16	0	0.08	0.06	0.28	0.8	0.053	9	2	14	2	7	1	7	1
0	11.8795	1	2	1	3	0			2	2	9	40	3	2	143	37.15	1	63	88.3	3.1	3.7	4.3	0	0.6	103	0.1	13	90	131	51	0.45	0.05	32	30	16	0	0.08	0.06	0.28	0.8	0.053	9	2	14	2	7	1	14	2
0	10.7534	1	1	0	3	0	5000	5	1	2	17	48	0	2	141	39	0.0357143	2.25	3.15357	0.110714	0.132143	0.153571	0	0.0214286	3.67857	0.00357143	0.464286	3.21429	4.67857	1.82143	0.0160714	0.00178571	1.14286	1.07143	0.571429	0	0.00285714	0.00214286	0.01	0.0285714	0.00189286	0.321429	0.0714286	14	2	3	0.428571		0
0	10.8877	1	2	0	1	3	300		2	2	4	40	3	1	135	23.8	0.428571	27	37.8429	1.32857	1.58571	1.84286	0	0.257143	44.1429	0.0428571	5.57143	38.5714	56.1429	21.8571	0.192857	0.0214286	13.7143	12.8571	6.85714	0	0.0342857	0.0257143	0.12	0.342857	0.0227143	3.85714	0.857143	14	2	7	1	7	1
0	10.8658	1	2	0	1	0	10000	6	2	2	11	120	2	2	148	40.5	0.285714	18	25.2286	0.885714	1.05714	1.22857	0	0.171429	29.4286	0.0285714	3.71429	25.7143	37.4286	14.5714	0.128571	0.0142857	9.14286	8.57143	4.57143	0	0.0228571	0.0171429	0.08	0.228571	0.0151429	2.57143	0.571429	14	2	3	0.428571	2	0.285714
0	11.5068		2	0	1	1	10000	5	2	2	15	120	2	2	152	40.25	0	0	0	0	0	0	0	0	0	0	0	0	0	0	0	0	0	0	0	0	0	0	0	0	0	0	0	14	2		0		0
0	11.2329	1		0	2				2	2		40	3	1	140	31	0.285714	18	25.2286	0.885714	1.05714	1.22857	0	0.171429	29.4286	0.0285714	3.71429	25.7143	37.4286	14.5714	0.128571	0.0142857	9.14286	8.57143	4.57143	0	0.0228571	0.0171429	0.08	0.228571	0.0151429	2.57143	0.571429	7	1	6	0.857143	5	0.714286
0	10.3123	0	1	0	3	0	10000	7	2	2		48	0	2	130	39	0.428571	27	37.8429	1.32857	1.58571	1.84286	0	0.257143	44.1429	0.0428571	5.57143	38.5714	56.1429	21.8571	0.192857	0.0214286	13.7143	12.8571	6.85714	0	0.0342857	0.0257143	0.12	0.342857	0.0227143	3.85714	0.857143	14	2	4	0.571429	4	0.571429
0	12.2274	1	2	0	2	0	8000	12	1	2	21	120	3	2	137	35.05	1	63	88.3	3.1	3.7	4.3	0	0.6	103	0.1	13	90	131	51	0.45	0.05	32	30	16	0	0.08	0.06	0.28	0.8	0.053	9	2	14	2		0		0
0	11.1096	1	2	1	1	5	5000	10	2	2	25	120	3	1	147	32.75	0.714286	45	63.0714	2.21429	2.64286	3.07143	0	0.428571	73.5714	0.0714286	9.28571	64.2857	93.5714	36.4286	0.321429	0.0357143	22.8571	21.4286	11.4286	0	0.0571429	0.0428571	0.2	0.571429	0.0378571	6.42857	1.42857	21	3	7	1	7	1
0	11.0274	1	2	0	2	1	10000		2	2	54	120	1	1	163	66.95	0.571429	36	50.4571	1.77143	2.11429	2.45714	0	0.342857	58.8571	0.0571429	7.42857	51.4286	74.8571	29.1429	0.257143	0.0285714	18.2857	17.1429	9.14286	0	0.0457143	0.0342857	0.16	0.457143	0.0302857	5.14286	1.14286	14	2	7	1	3	0.428571
0	12.9425	1	2	0	2	5	5000	5	1	2	17	120	1	1	150	38.7	0.571429	36	50.4571	1.77143	2.11429	2.45714	0	0.342857	58.8571	0.0571429	7.42857	51.4286	74.8571	29.1429	0.257143	0.0285714	18.2857	17.1429	9.14286	0	0.0457143	0.0342857	0.16	0.457143	0.0302857	5.14286	1.14286	14	2	4	0.571429	1	0.142857
0	11.6712	0	1	0	4	5	10000	10	2	1	17	40	0	1	138	20.9	0.428571	27	37.8429	1.32857	1.58571	1.84286	0	0.257143	44.1429	0.0428571	5.57143	38.5714	56.1429	21.8571	0.192857	0.0214286	13.7143	12.8571	6.85714	0	0.0342857	0.0257143	0.12	0.342857	0.0227143	3.85714	0.857143	21	3	3	0.428571		0
0	9.53151	1	1	1	2	1			2	2	2	40	3	1	142	34	1	63	88.3	3.1	3.7	4.3	0	0.6	103	0.1	13	90	131	51	0.45	0.05	32	30	16	0	0.08	0.06	0.28	0.8	0.053	9	2	14	2	7	1	14	2
0	14.6356	1	4	0	3	0			2	2	16	40	3	2	160	44.95	0.285714	18	25.2286	0.885714	1.05714	1.22857	0	0.171429	29.4286	0.0285714	3.71429	25.7143	37.4286	14.5714	0.128571	0.0142857	9.14286	8.57143	4.57143	0	0.0228571	0.0171429	0.08	0.228571	0.0151429	2.57143	0.571429	21	3	2	0.285714	7	1
0	14.5808	1	4	0	4	0		5	2	1	13	40	3	1	147	40.95	0.428571	27	37.8429	1.32857	1.58571	1.84286	0	0.257143	44.1429	0.0428571	5.57143	38.5714	56.1429	21.8571	0.192857	0.0214286	13.7143	12.8571	6.85714	0	0.0342857	0.0257143	0.12	0.342857	0.0227143	3.85714	0.857143	14	2	7	1	3	0.428571
0	8.8274	0	4	1	2	4	5000		2	2	13	42	3	1	130	21.7	0.857143	54	75.6857	2.65714	3.17143	3.68571	0	0.514286	88.2857	0.0857143	11.1429	77.1429	112.286	43.7143	0.385714	0.0428571	27.4286	25.7143	13.7143	0	0.0685714	0.0514286	0.24	0.685714	0.0454286	7.71429	1.71429	14	2	7	1	7	1
0	9.78082	1	1	1	3	3	30000	7	3	2	18	40	2	2	143	42.1	1	63	88.3	3.1	3.7	4.3	0	0.6	103	0.1	13	90	131	51	0.45	0.05	32	30	16	0	0.08	0.06	0.28	0.8	0.053	9	2	14	2	7	1	7	1
0	10.737	0	1	1	1	0	10000	12	1	2	8	48	3	2	139	32	1	63	88.3	3.1	3.7	4.3	0	0.6	103	0.1	13	90	131	51	0.45	0.05	32	30	16	0	0.08	0.06	0.28	0.8	0.053	9	2	14	2	7	1		0
0	11.6712	0	1	0	3		15000	10	1	2	16	40	3	2	160	29.65	0.285714	18	25.2286	0.885714	1.05714	1.22857	0	0.171429	29.4286	0.0285714	3.71429	25.7143	37.4286	14.5714	0.128571	0.0142857	9.14286	8.57143	4.57143	0	0.0228571	0.0171429	0.08	0.228571	0.0151429	2.57143	0.571429	21	3	1	0.142857	7	1
0	12.3068	1	2	0	2	1	5000	6	2	2	26	120	1	2	150	33.45	1	63	88.3	3.1	3.7	4.3	0	0.6	103	0.1	13	90	131	51	0.45	0.05	32	30	16	0	0.08	0.06	0.28	0.8	0.053	9	2	14	2	7	1	7	1
0	9.94795	1	1	0	2	5	10000	12	1	2	38	48	1	2	155	33.7	0.285714	18	25.2286	0.885714	1.05714	1.22857	0	0.171429	29.4286	0.0285714	3.71429	25.7143	37.4286	14.5714	0.128571	0.0142857	9.14286	8.57143	4.57143	0	0.0228571	0.0171429	0.08	0.228571	0.0151429	2.57143	0.571429	14	2	6	0.857143	4	0.571429
0	13.8767	0	4	0	4	0	10000	10	2	2	44	40	3	1	178	54.3	0.428571	27	37.8429	1.32857	1.58571	1.84286	0	0.257143	44.1429	0.0428571	5.57143	38.5714	56.1429	21.8571	0.192857	0.0214286	13.7143	12.8571	6.85714	0	0.0342857	0.0257143	0.12	0.342857	0.0227143	3.85714	0.857143	14	2	3	0.428571	2	0.285714
0	12.2247	1	2	0	2	1	30000	10	2	2	36	120	0	2	146	33.4	0.571429	36	50.4571	1.77143	2.11429	2.45714	0	0.342857	58.8571	0.0571429	7.42857	51.4286	74.8571	29.1429	0.257143	0.0285714	18.2857	17.1429	9.14286	0	0.0457143	0.0342857	0.16	0.457143	0.0302857	5.14286	1.14286	21	3	7	1	2	0.285714
0	10.8877	1	1	0	2	0			2	2		40	1	1	135	18.95	0.285714	18	25.2286	0.885714	1.05714	1.22857	0	0.171429	29.4286	0.0285714	3.71429	25.7143	37.4286	14.5714	0.128571	0.0142857	9.14286	8.57143	4.57143	0	0.0228571	0.0171429	0.08	0.228571	0.0151429	2.57143	0.571429	14	2	6	0.857143	1	0.142857
0	11.1781	1	1	0	5	0	50000	10	2	2	9	40	3	2	148	36.5	1	63	88.3	3.1	3.7	4.3	0	0.6	103	0.1	13	90	131	51	0.45	0.05	32	30	16	0	0.08	0.06	0.28	0.8	0.053	9	2	14	2	7	1		0
0	11.0986	1	2	1	1	7	5000	6	1	2	42	120	3	1	133	25.85	1	63	88.3	3.1	3.7	4.3	0	0.6	103	0.1	13	90	131	51	0.45	0.05	32	30	16	0	0.08	0.06	0.28	0.8	0.053	9	2	14	2	7	1	7	1
0	10.7753	1	4	1	1	5	50000	10	1	2	2	40	2	2	145	49.05	0.428571	27	37.8429	1.32857	1.58571	1.84286	0	0.257143	44.1429	0.0428571	5.57143	38.5714	56.1429	21.8571	0.192857	0.0214286	13.7143	12.8571	6.85714	0	0.0342857	0.0257143	0.12	0.342857	0.0227143	3.85714	0.857143	14	2	4	0.571429	7	1
0	13.074	1	2	0	1	5	10000	5	2	2	22	120	0	1	140	44.8	1	63	88.3	3.1	3.7	4.3	0	0.6	103	0.1	13	90	131	51	0.45	0.05	32	30	16	0	0.08	0.06	0.28	0.8	0.053	9	2	14	2	6	0.857143	5	0.714286
0	12.2466	1	2	1	4	0			3	2		40	0	1	149	31.4	1	63	88.3	3.1	3.7	4.3	0	0.6	103	0.1	13	90	131	51	0.45	0.05	32	30	16	0	0.08	0.06	0.28	0.8	0.053	9	2	14	2	7	1	1	0.142857
0	13.3425	1	4	0	3	0			0	2	22	40	3	1	142	27.8	0.285714	18	25.2286	0.885714	1.05714	1.22857	0	0.171429	29.4286	0.0285714	3.71429	25.7143	37.4286	14.5714	0.128571	0.0142857	9.14286	8.57143	4.57143	0	0.0228571	0.0171429	0.08	0.228571	0.0151429	2.57143	0.571429	14	2	2	0.285714	2	0.285714
0	12.4822	1	1	0	2	0	1000	9	1	2	3	48	2	1	140	27.8	1	63	88.3	3.1	3.7	4.3	0	0.6	103	0.1	13	90	131	51	0.45	0.05	32	30	16	0	0.08	0.06	0.28	0.8	0.053	9	2	21	3	1	0.142857	7	1
0	12.2411	1	2	0	1	3	8000	8	2	2	1	120	3	2	149	43.7	1	63	88.3	3.1	3.7	4.3	0	0.6	103	0.1	13	90	131	51	0.45	0.05	32	30	16	0	0.08	0.06	0.28	0.8	0.053	9	2	14	2	4	0.571429	7	1
0	12.8301	1	2	1	3	8	30000	4	2	2	59	120	2	1	152	33.45	1	63	88.3	3.1	3.7	4.3	0	0.6	103	0.1	13	90	131	51	0.45	0.05	32	30	16	0	0.08	0.06	0.28	0.8	0.053	9	2	14	2	7	1	7	1
0	12.2384	1	2	1	1	7	10000	8	1	2		120	3	1	156	38.5	0.142857	9	12.6143	0.442857	0.528571	0.614286	0	0.0857143	14.7143	0.0142857	1.85714	12.8571	18.7143	7.28571	0.0642857	0.00714286	4.57143	4.28571	2.28571	0	0.0114286	0.00857143	0.04	0.114286	0.00757143	1.28571	0.285714	21	3	7	1	7	1
0	13.0712	1	2	0	4	1	10000	10	2	1	61	120	3	0	162	43.4	0.571429	36	50.4571	1.77143	2.11429	2.45714	0	0.342857	58.8571	0.0571429	7.42857	51.4286	74.8571	29.1429	0.257143	0.0285714	18.2857	17.1429	9.14286	0	0.0457143	0.0342857	0.16	0.457143	0.0302857	5.14286	1.14286		0	14	2	7	1
0	9.04932	1	4	0	1	1	10000	15	1	2	29	40	3	2	152	46.15	1	63	88.3	3.1	3.7	4.3	0	0.6	103	0.1	13	90	131	51	0.45	0.05	32	30	16	0	0.08	0.06	0.28	0.8	0.053	9	2	14	2	7	1	7	1
0	13.1918	1	2	0	1	1	4000	7	2	2	27	120	1	2	150	40.9	1.42857	90	126.143	4.42857	5.28571	6.14286	0	0.857143	147.143	0.142857	18.5714	128.571	187.143	72.8571	0.642857	0.0714286	45.7143	42.8571	22.8571	0	0.114286	0.0857143	0.4	1.14286	0.0757143	12.8571	2.85714	14	2	7	1	7	1
0	13.7973		4	0		0			0	2		40	2	0	163	39.5	0.285714	18	25.2286	0.885714	1.05714	1.22857	0	0.171429	29.4286	0.0285714	3.71429	25.7143	37.4286	14.5714	0.128571	0.0142857	9.14286	8.57143	4.57143	0	0.0228571	0.0171429	0.08	0.228571	0.0151429	2.57143	0.571429	14	2	2	0.285714	1	0.142857
0	10.2493	0	1	0	1	5	6000	5	2	2	6	48	2	2	142	35.2	1	63	88.3	3.1	3.7	4.3	0	0.6	103	0.1	13	90	131	51	0.45	0.05	32	30	16	0	0.08	0.06	0.28	0.8	0.053	9	2	21	3	14	2	14	2
0	12.937	1	2	0	1	0	8000	8	1	2		120	1	1	146	30.65	0.428571	27	37.8429	1.32857	1.58571	1.84286	0	0.257143	44.1429	0.0428571	5.57143	38.5714	56.1429	21.8571	0.192857	0.0214286	13.7143	12.8571	6.85714	0	0.0342857	0.0257143	0.12	0.342857	0.0227143	3.85714	0.857143	14	2	7	1		0
0	11.0219	1	1	1	1	3			2	2	3	40	3	2	147	32.8	1	63	88.3	3.1	3.7	4.3	0	0.6	103	0.1	13	90	131	51	0.45	0.05	32	30	16	0	0.08	0.06	0.28	0.8	0.053	9	2	21	3	1	0.142857	1	0.142857
0	11.6548	1	2	0	3	5	20000	12	3	2	5	40	3	2	160	65	0.428571	27	37.8429	1.32857	1.58571	1.84286	0	0.257143	44.1429	0.0428571	5.57143	38.5714	56.1429	21.8571	0.192857	0.0214286	13.7143	12.8571	6.85714	0	0.0342857	0.0257143	0.12	0.342857	0.0227143	3.85714	0.857143	14	2	7	1	3	0.428571
0	10.8877	1	1	0	5	6	20000	8	1	2	1	40	3	1	132	20.9	0.428571	27	37.8429	1.32857	1.58571	1.84286	0	0.257143	44.1429	0.0428571	5.57143	38.5714	56.1429	21.8571	0.192857	0.0214286	13.7143	12.8571	6.85714	0	0.0342857	0.0257143	0.12	0.342857	0.0227143	3.85714	0.857143	15	2.14286	2	0.285714		0
0	11.7096	1	2	0	3	3	20000	10	3	2	7	40	3	2	145	45.4	0.428571	27	37.8429	1.32857	1.58571	1.84286	0	0.257143	44.1429	0.0428571	5.57143	38.5714	56.1429	21.8571	0.192857	0.0214286	13.7143	12.8571	6.85714	0	0.0342857	0.0257143	0.12	0.342857	0.0227143	3.85714	0.857143	14	2	5	0.714286	5	0.714286
0	12.5863	1	2	0	2	3	10000	10	3	2	39	120	3	2	145	24.55	1	63	88.3	3.1	3.7	4.3	0	0.6	103	0.1	13	90	131	51	0.45	0.05	32	30	16	0	0.08	0.06	0.28	0.8	0.053	9	2	14	2	7	1	1	0.142857
0	12.1534	1	3	0	3	0	20000	10	0	1	94	40	1	1	146	41.6	0.285714	18	25.2286	0.885714	1.05714	1.22857	0	0.171429	29.4286	0.0285714	3.71429	25.7143	37.4286	14.5714	0.128571	0.0142857	9.14286	8.57143	4.57143	0	0.0228571	0.0171429	0.08	0.228571	0.0151429	2.57143	0.571429	14	2	5	0.714286	3	0.428571
0	10.1781	1	1	0	1	0	5000	9	2	2	43	48	3	2	133	28	1	63	88.3	3.1	3.7	4.3	0	0.6	103	0.1	13	90	131	51	0.45	0.05	32	30	16	0	0.08	0.06	0.28	0.8	0.053	9	2	14	2	3	0.428571	7	1
0	14.8575	1	2	0	2	7	8	8	1	2	29	120	2	1	160	48	1	63	88.3	3.1	3.7	4.3	0	0.6	103	0.1	13	90	131	51	0.45	0.05	32	30	16	0	0.08	0.06	0.28	0.8	0.053	9	2	14	2	7	1	3	0.428571
0	11.0603	1	2	0	1	7	10000	12	3	2	3	40	2	2	150	38.7	1	63	88.3	3.1	3.7	4.3	0	0.6	103	0.1	13	90	131	51	0.45	0.05	32	30	16	0	0.08	0.06	0.28	0.8	0.053	9	2	21	3	2	0.285714	2	0.285714
0	11.7452	1	4	0	2	5	20000		3	2	5	40	3	2	152	41.9	0.428571	27	37.8429	1.32857	1.58571	1.84286	0	0.257143	44.1429	0.0428571	5.57143	38.5714	56.1429	21.8571	0.192857	0.0214286	13.7143	12.8571	6.85714	0	0.0342857	0.0257143	0.12	0.342857	0.0227143	3.85714	0.857143	21	3		0		0
0	11.4027	1	4	0	2	1			0	1	6	40	3	2	152	38.4	1	63	88.3	3.1	3.7	4.3	0	0.6	103	0.1	13	90	131	51	0.45	0.05	32	30	16	0	0.08	0.06	0.28	0.8	0.053	9	2	21	3	7	1	2	0.285714
0	11.4493	1	1	0	1	0	1000	7	1	2	5	48	2	2	138	30.3	0.428571	27	37.8429	1.32857	1.58571	1.84286	0	0.257143	44.1429	0.0428571	5.57143	38.5714	56.1429	21.8571	0.192857	0.0214286	13.7143	12.8571	6.85714	0	0.0342857	0.0257143	0.12	0.342857	0.0227143	3.85714	0.857143	21	3		0	7	1
0	16.3616	1	3	1	4	1			2	2	18	40	3	2	150	36.8	1	63	88.3	3.1	3.7	4.3	0	0.6	103	0.1	13	90	131	51	0.45	0.05	32	30	16	0	0.08	0.06	0.28	0.8	0.053	9	2	14	2	5	0.714286	5	0.714286
0	10.6301	1	4	0	2	1	20000	10	1	2	15	40	2	2	150	34.35	1	63	88.3	3.1	3.7	4.3	0	0.6	103	0.1	13	90	131	51	0.45	0.05	32	30	16	0	0.08	0.06	0.28	0.8	0.053	9	2	21	3	7	1	1	0.142857
0	11.2329	0		0					0	1		40	2		138	30.6	0.285714	18	25.2286	0.885714	1.05714	1.22857	0	0.171429	29.4286	0.0285714	3.71429	25.7143	37.4286	14.5714	0.128571	0.0142857	9.14286	8.57143	4.57143	0	0.0228571	0.0171429	0.08	0.228571	0.0151429	2.57143	0.571429	14	2	4	0.571429	4	0.571429
0	13.7945	1	3	0	3	7			2	2	20	40	3	2	150	44.6	1	63	88.3	3.1	3.7	4.3	0	0.6	103	0.1	13	90	131	51	0.45	0.05	32	30	16	0	0.08	0.06	0.28	0.8	0.053	9	2	14	2	7	1	3	0.428571
0	11.7781	1	2	0	1	3	10000	8	1	2	67	120	3	1	155	58.4	0	0	0	0	0	0	0	0	0	0	0	0	0	0	0	0	0	0	0	0	0	0	0	0	0	0	0		0		0		0
0	10.0301	0	1	0	1	0	5900	5	1	2	5	48	3	2	132	23.9	0.142857	9	12.6143	0.442857	0.528571	0.614286	0	0.0857143	14.7143	0.0142857	1.85714	12.8571	18.7143	7.28571	0.0642857	0.00714286	4.57143	4.28571	2.28571	0	0.0114286	0.00857143	0.04	0.114286	0.00757143	1.28571	0.285714	21	3	3	0.428571	1	0.142857
0	12.7041	1	4	0	2	5			1	2	21	40	0	2	154	27.5	0.428571	27	37.8429	1.32857	1.58571	1.84286	0	0.257143	44.1429	0.0428571	5.57143	38.5714	56.1429	21.8571	0.192857	0.0214286	13.7143	12.8571	6.85714	0	0.0342857	0.0257143	0.12	0.342857	0.0227143	3.85714	0.857143	14	2	2	0.285714	2	0.285714
0	13.063	1	2	0	1	7	5000	8	2	2	23	120	2	1	150	44.35	0.285714	18	25.2286	0.885714	1.05714	1.22857	0	0.171429	29.4286	0.0285714	3.71429	25.7143	37.4286	14.5714	0.128571	0.0142857	9.14286	8.57143	4.57143	0	0.0228571	0.0171429	0.08	0.228571	0.0151429	2.57143	0.571429	14	2	2	0.285714	7	1
0	12.1534						4000	11	1	2	30	40	0	1	155	38.6	0.714286	45	63.0714	2.21429	2.64286	3.07143	0	0.428571	73.5714	0.0714286	9.28571	64.2857	93.5714	36.4286	0.321429	0.0357143	22.8571	21.4286	11.4286	0	0.0571429	0.0428571	0.2	0.571429	0.0378571	6.42857	1.42857	14	2	5	0.714286	3	0.428571
0	12	1		0					2	2		40	0		150	37.4	0	0	0	0	0	0	0	0	0	0	0	0	0	0	0	0	0	0	0	0	0	0	0	0	0	0	0	14	2		0		0
0	13.1836	1	2	0	1	1	7000	10	3	2	68	120	3	2	140	25.3	0.285714	18	25.2286	0.885714	1.05714	1.22857	0	0.171429	29.4286	0.0285714	3.71429	25.7143	37.4286	14.5714	0.128571	0.0142857	9.14286	8.57143	4.57143	0	0.0228571	0.0171429	0.08	0.228571	0.0151429	2.57143	0.571429	14	2	7	1	2	0.285714
0	12.7123	1	2	0	1	5	5000	12	3	2	46	40	3	2	158	47.95	0.285714	18	25.2286	0.885714	1.05714	1.22857	0	0.171429	29.4286	0.0285714	3.71429	25.7143	37.4286	14.5714	0.128571	0.0142857	9.14286	8.57143	4.57143	0	0.0228571	0.0171429	0.08	0.228571	0.0151429	2.57143	0.571429	14	2	7	1	7	1
0	10.5014	1	2	0	1	5	12000	10	1	2	2	120	3	2	148	57.95	1	63	88.3	3.1	3.7	4.3	0	0.6	103	0.1	13	90	131	51	0.45	0.05	32	30	16	0	0.08	0.06	0.28	0.8	0.053	9	2	14	2	4	0.571429	1	0.142857
0	12.2301	1	2	0	1	3	5000	10	2	2	47	120	3	2	144	27.2	0.285714	18	25.2286	0.885714	1.05714	1.22857	0	0.171429	29.4286	0.0285714	3.71429	25.7143	37.4286	14.5714	0.128571	0.0142857	9.14286	8.57143	4.57143	0	0.0228571	0.0171429	0.08	0.228571	0.0151429	2.57143	0.571429	21	3	2	0.285714	7	1
0	12.7945	0	2	1	4	3			1	2	30	40	3	2	150	37.75	0.428571	27	37.8429	1.32857	1.58571	1.84286	0	0.257143	44.1429	0.0428571	5.57143	38.5714	56.1429	21.8571	0.192857	0.0214286	13.7143	12.8571	6.85714	0	0.0342857	0.0257143	0.12	0.342857	0.0227143	3.85714	0.857143	21	3	2	0.285714	2	0.285714
0	11.1507	1	2	0	1	5	6000	6	2	1	14	120	2	2	133	25.43	0.142857	9	12.6143	0.442857	0.528571	0.614286	0	0.0857143	14.7143	0.0142857	1.85714	12.8571	18.7143	7.28571	0.0642857	0.00714286	4.57143	4.28571	2.28571	0	0.0114286	0.00857143	0.04	0.114286	0.00757143	1.28571	0.285714	14	2	3	0.428571	5	0.714286
0	10.0384	1	1	0	2	1	1000		2	2	3	40	0	2	134	22.7	1	63	88.3	3.1	3.7	4.3	0	0.6	103	0.1	13	90	131	51	0.45	0.05	32	30	16	0	0.08	0.06	0.28	0.8	0.053	9	2	14	2	3	0.428571	2	0.285714
0	11.0986	1	2	0	1	3	8000	7	1	2		120	1	0	150	43.8	0.142857	9	12.6143	0.442857	0.528571	0.614286	0	0.0857143	14.7143	0.0142857	1.85714	12.8571	18.7143	7.28571	0.0642857	0.00714286	4.57143	4.28571	2.28571	0	0.0114286	0.00857143	0.04	0.114286	0.00757143	1.28571	0.285714	14	2	7	1	7	1
0	11.6849	1	1	0	1	0			1	2	6	40	3	2	137	28.6	0.285714	18	25.2286	0.885714	1.05714	1.22857	0	0.171429	29.4286	0.0285714	3.71429	25.7143	37.4286	14.5714	0.128571	0.0142857	9.14286	8.57143	4.57143	0	0.0228571	0.0171429	0.08	0.228571	0.0151429	2.57143	0.571429	14	2	1	0.142857	1	0.142857
0	13.7315	1	2	0	3	5	5000	8	1	2	10	120	1	1	147	36.25	1	63	88.3	3.1	3.7	4.3	0	0.6	103	0.1	13	90	131	51	0.45	0.05	32	30	16	0	0.08	0.06	0.28	0.8	0.053	9	2	14	2	4	0.571429	7	1
0	10.7041	1	4	0	2	5		7	3	2	53	40	2	2	155	49.4	0.428571	27	37.8429	1.32857	1.58571	1.84286	0	0.257143	44.1429	0.0428571	5.57143	38.5714	56.1429	21.8571	0.192857	0.0214286	13.7143	12.8571	6.85714	0	0.0342857	0.0257143	0.12	0.342857	0.0227143	3.85714	0.857143	14	2	7	1	2	0.285714
0	10.1863	1	1	0	1	0	30000	10	1	2	6	40	1	2	128	33.8	0.428571	27	37.8429	1.32857	1.58571	1.84286	0	0.257143	44.1429	0.0428571	5.57143	38.5714	56.1429	21.8571	0.192857	0.0214286	13.7143	12.8571	6.85714	0	0.0342857	0.0257143	0.12	0.342857	0.0227143	3.85714	0.857143	14	2	7	1	7	1
0	15.2959	1	4	0	2	3			1	1	4	40	2	2	148	43.5	0.428571	27	37.8429	1.32857	1.58571	1.84286	0	0.257143	44.1429	0.0428571	5.57143	38.5714	56.1429	21.8571	0.192857	0.0214286	13.7143	12.8571	6.85714	0	0.0342857	0.0257143	0.12	0.342857	0.0227143	3.85714	0.857143	21	3		0		0
0	12.9151	1	2	0	2	5	10000	5	3	2	44	120	3	2	163	50.35	0.285714	18	25.2286	0.885714	1.05714	1.22857	0	0.171429	29.4286	0.0285714	3.71429	25.7143	37.4286	14.5714	0.128571	0.0142857	9.14286	8.57143	4.57143	0	0.0228571	0.0171429	0.08	0.228571	0.0151429	2.57143	0.571429	7	1	7	1	2	0.285714
0	12.4712	1	2	0	1	3	10000	10	3	2	14	120	3	1	149	32.35	0.571429	36	50.4571	1.77143	2.11429	2.45714	0	0.342857	58.8571	0.0571429	7.42857	51.4286	74.8571	29.1429	0.257143	0.0285714	18.2857	17.1429	9.14286	0	0.0457143	0.0342857	0.16	0.457143	0.0302857	5.14286	1.14286	14	2	7	1		0
0	12.6658	1	2	0	3	1	5000	5	2	2	2	120	0	2	159	65.45	0.142857	9	12.6143	0.442857	0.528571	0.614286	0	0.0857143	14.7143	0.0142857	1.85714	12.8571	18.7143	7.28571	0.0642857	0.00714286	4.57143	4.28571	2.28571	0	0.0114286	0.00857143	0.04	0.114286	0.00757143	1.28571	0.285714	21	3	7	1	1	0.142857
0	10.6137	1	1	1	3	0	20000	8	1	2	1	40	2	2	130	25.5	1	63	88.3	3.1	3.7	4.3	0	0.6	103	0.1	13	90	131	51	0.45	0.05	32	30	16	0	0.08	0.06	0.28	0.8	0.053	9	2	14	2	7	1	7	1
0	13.7973	1	3	0	2	5		10	2	2	14	40	1	1	158	47.8	0.285714	18	25.2286	0.885714	1.05714	1.22857	0	0.171429	29.4286	0.0285714	3.71429	25.7143	37.4286	14.5714	0.128571	0.0142857	9.14286	8.57143	4.57143	0	0.0228571	0.0171429	0.08	0.228571	0.0151429	2.57143	0.571429	14	2	4	0.571429	7	1
0	12.5452	1	2	0	1	5	7000	17	3	2	8	120	3	2	149	30.2	0	0	0	0	0	0	0	0	0	0	0	0	0	0	0	0	0	0	0	0	0	0	0	0	0	0	0	14	2	4	0.571429	7	1
0	10.8438	1	1	0	2	0	10000	10	2	2	14	48	2	1	136	25.3	0	0	0	0	0	0	0	0	0	0	0	0	0	0	0	0	0	0	0	0	0	0	0	0	0	0	0		0		0		0
0	13.074	1	2	0	1	5	6000	5	2	2	18	120	0	1	153	44.8	0.428571	27	37.8429	1.32857	1.58571	1.84286	0	0.257143	44.1429	0.0428571	5.57143	38.5714	56.1429	21.8571	0.192857	0.0214286	13.7143	12.8571	6.85714	0	0.0342857	0.0257143	0.12	0.342857	0.0227143	3.85714	0.857143	14	2	7	1	2	0.285714
0	13.8904	1		0	1	3			2	2	6	40	3	2	154	52.6	1	63	88.3	3.1	3.7	4.3	0	0.6	103	0.1	13	90	131	51	0.45	0.05	32	30	16	0	0.08	0.06	0.28	0.8	0.053	9	2	21	3	1	0.142857	7	1
0	12.126	1	2	0	3	5	10000	8	2	2	63	120	2	1	143	32.7	0.142857	9	12.6143	0.442857	0.528571	0.614286	0	0.0857143	14.7143	0.0142857	1.85714	12.8571	18.7143	7.28571	0.0642857	0.00714286	4.57143	4.28571	2.28571	0	0.0114286	0.00857143	0.04	0.114286	0.00757143	1.28571	0.285714	14	2	7	1	1	0.142857
0	11.9836	0		0	1		20000		1	2	2	40	3		165	44.95	0.857143	54	75.6857	2.65714	3.17143	3.68571	0	0.514286	88.2857	0.0857143	11.1429	77.1429	112.286	43.7143	0.385714	0.0428571	27.4286	25.7143	13.7143	0	0.0685714	0.0514286	0.24	0.685714	0.0454286	7.71429	1.71429	14	2	5	0.714286	6	0.857143
0	10.4411	1	1	0	1	0	6000	5	1	2	2	40	2	2	137	30	1	63	88.3	3.1	3.7	4.3	0	0.6	103	0.1	13	90	131	51	0.45	0.05	32	30	16	0	0.08	0.06	0.28	0.8	0.053	9	2	14	2	7	1	7	1
0	14.7068	0	4	0	2	0	15000	10	2	2	60	40	3	1	157	41.15	0.285714	18	25.2286	0.885714	1.05714	1.22857	0	0.171429	29.4286	0.0285714	3.71429	25.7143	37.4286	14.5714	0.128571	0.0142857	9.14286	8.57143	4.57143	0	0.0228571	0.0171429	0.08	0.228571	0.0151429	2.57143	0.571429	14	2	10	1.42857	07	1
0	13.8493	1	3	0	4	5			2	2	15	40	3	2	160	74.65	0.714286	45	63.0714	2.21429	2.64286	3.07143	0	0.428571	73.5714	0.0714286	9.28571	64.2857	93.5714	36.4286	0.321429	0.0357143	22.8571	21.4286	11.4286	0	0.0571429	0.0428571	0.2	0.571429	0.0378571	6.42857	1.42857	14	2	5	0.714286	7	1
0	14.8521	1	4	0	2	5		3	2	2		40	3	2	162	50.65	0.142857	9	12.6143	0.442857	0.528571	0.614286	0	0.0857143	14.7143	0.0142857	1.85714	12.8571	18.7143	7.28571	0.0642857	0.00714286	4.57143	4.28571	2.28571	0	0.0114286	0.00857143	0.04	0.114286	0.00757143	1.28571	0.285714	7	1	1	0.142857	1	0.142857
0	11.9616	0	4	0	1				0	2		40	3	1	148	28.9	0.857143	54	75.6857	2.65714	3.17143	3.68571	0	0.514286	88.2857	0.0857143	11.1429	77.1429	112.286	43.7143	0.385714	0.0428571	27.4286	25.7143	13.7143	0	0.0685714	0.0514286	0.24	0.685714	0.0454286	7.71429	1.71429	14	2	4	0.571429	5	0.714286
0	14.6356	1	4	0	2	1	70000	10	1	2	14	40	1	2	150	46	0.571429	36	50.4571	1.77143	2.11429	2.45714	0	0.342857	58.8571	0.0571429	7.42857	51.4286	74.8571	29.1429	0.257143	0.0285714	18.2857	17.1429	9.14286	0	0.0457143	0.0342857	0.16	0.457143	0.0302857	5.14286	1.14286	14	2	7	1	7	1
0	11.7753	1	2	0	1	0	10000	10	3	2	64	120	3	2	145	47.7	1	63	88.3	3.1	3.7	4.3	0	0.6	103	0.1	13	90	131	51	0.45	0.05	32	30	16	0	0.08	0.06	0.28	0.8	0.053	9	2	14	2	2	0.285714	7	1
0	9.91507	1	2	1	4	1	10000	10	2	2	63	40	3	1	155	36.7	0.571429	36	50.4571	1.77143	2.11429	2.45714	0	0.342857	58.8571	0.0571429	7.42857	51.4286	74.8571	29.1429	0.257143	0.0285714	18.2857	17.1429	9.14286	0	0.0457143	0.0342857	0.16	0.457143	0.0302857	5.14286	1.14286	14	2	6	0.857143		0
0	12.2192	1	1	0	4	0	5000		2	2		48	3	1	148	37.4	0	0	0	0	0	0	0	0	0	0	0	0	0	0	0	0	0	0	0	0	0	0	0	0	0	0	0	14	2	7	1		0
0	10.937	1	2	0	2	0	10000	10	2	2	73	40	3	1	140	27.1	0.714286	45	63.0714	2.21429	2.64286	3.07143	0	0.428571	73.5714	0.0714286	9.28571	64.2857	93.5714	36.4286	0.321429	0.0357143	22.8571	21.4286	11.4286	0	0.0571429	0.0428571	0.2	0.571429	0.0378571	6.42857	1.42857	14	2	3	0.428571	5	0.714286
0	13.137	1	2	0	1	5	1000		1	2	34	120	3	2	153	36.95	0.285714	18	25.2286	0.885714	1.05714	1.22857	0	0.171429	29.4286	0.0285714	3.71429	25.7143	37.4286	14.5714	0.128571	0.0142857	9.14286	8.57143	4.57143	0	0.0228571	0.0171429	0.08	0.228571	0.0151429	2.57143	0.571429	14	2	4	0.571429	7	1
0	12.8521	1	2	0	2	1	15000	10	2	2	39	120	1	1	150	34.3	0.428571	27	37.8429	1.32857	1.58571	1.84286	0	0.257143	44.1429	0.0428571	5.57143	38.5714	56.1429	21.8571	0.192857	0.0214286	13.7143	12.8571	6.85714	0	0.0342857	0.0257143	0.12	0.342857	0.0227143	3.85714	0.857143	14	2	1	0.142857		0
0	0.186301	1	2	1	3	1	10000	10	1	2	44	120	3	1	143	34.65	0.142857	9	12.6143	0.442857	0.528571	0.614286	0	0.0857143	14.7143	0.0142857	1.85714	12.8571	18.7143	7.28571	0.0642857	0.00714286	4.57143	4.28571	2.28571	0	0.0114286	0.00857143	0.04	0.114286	0.00757143	1.28571	0.285714	14	2	7	1	7	1
0	12.2384	1	2	0	2	5	5000	5	1	2	17	120	1	1	150	38.7	0.428571	27	37.8429	1.32857	1.58571	1.84286	0	0.257143	44.1429	0.0428571	5.57143	38.5714	56.1429	21.8571	0.192857	0.0214286	13.7143	12.8571	6.85714	0	0.0342857	0.0257143	0.12	0.342857	0.0227143	3.85714	0.857143	14	2	1	0.142857	1	0.142857
0	11.9945	1	2	1	1	7	10000		2	2	9	120	3	1	149	40.8	0.285714	18	25.2286	0.885714	1.05714	1.22857	0	0.171429	29.4286	0.0285714	3.71429	25.7143	37.4286	14.5714	0.128571	0.0142857	9.14286	8.57143	4.57143	0	0.0228571	0.0171429	0.08	0.228571	0.0151429	2.57143	0.571429	14	2	2	0.285714	1	0.142857
0	10.7096	0	4	0	1	1	20000	8	1	2	11	40	2	2	165	38.5	0.285714	18	25.2286	0.885714	1.05714	1.22857	0	0.171429	29.4286	0.0285714	3.71429	25.7143	37.4286	14.5714	0.128571	0.0142857	9.14286	8.57143	4.57143	0	0.0228571	0.0171429	0.08	0.228571	0.0151429	2.57143	0.571429	14	2	21	3	02	0.285714
0	13.1041	0	4	0	2	5	5000	7	1	2	3	40	3	2	170	72.3	0.857143	54	75.6857	2.65714	3.17143	3.68571	0	0.514286	88.2857	0.0857143	11.1429	77.1429	112.286	43.7143	0.385714	0.0428571	27.4286	25.7143	13.7143	0	0.0685714	0.0514286	0.24	0.685714	0.0454286	7.71429	1.71429	14	2	5	0.714286	4	0.571429
0	11.6548	1	2	0	3		4000	11	1	2	34	40	0	1	150	38.7	0.571429	36	50.4571	1.77143	2.11429	2.45714	0	0.342857	58.8571	0.0571429	7.42857	51.4286	74.8571	29.1429	0.257143	0.0285714	18.2857	17.1429	9.14286	0	0.0457143	0.0342857	0.16	0.457143	0.0302857	5.14286	1.14286	14	2	10	1.42857	3	0.428571
0	8.83288	1	1	0	3	1	2000	10	0	2	27	40	3	1	142	29.9	0.428571	27	37.8429	1.32857	1.58571	1.84286	0	0.257143	44.1429	0.0428571	5.57143	38.5714	56.1429	21.8571	0.192857	0.0214286	13.7143	12.8571	6.85714	0	0.0342857	0.0257143	0.12	0.342857	0.0227143	3.85714	0.857143	14	2	5	0.714286		0
0	11.3644	0	1	0	4	0	8000	10	1	2	10	40	1	2	135	38.3	0	0	0	0	0	0	0	0	0	0	0	0	0	0	0	0	0	0	0	0	0	0	0	0	0	0	0	14	2	7	1	1	0.142857
0	10.6	1	4	0	3	0	5000	10	1	2		42	3	1	140	33.5	1	63	88.3	3.1	3.7	4.3	0	0.6	103	0.1	13	90	131	51	0.45	0.05	32	30	16	0	0.08	0.06	0.28	0.8	0.053	9	2	14	2	7	1	7	1
0	11.3562	0	1	0	2	0	10000	12	2	2	14	40	2	2	162	36.5	0.714286	45	63.0714	2.21429	2.64286	3.07143	0	0.428571	73.5714	0.0714286	9.28571	64.2857	93.5714	36.4286	0.321429	0.0357143	22.8571	21.4286	11.4286	0	0.0571429	0.0428571	0.2	0.571429	0.0378571	6.42857	1.42857	14	2	14	2	5	0.714286
0	11.6712	1	4	0		0			2	2		40	2	2	145	31.5	0.857143	54	75.6857	2.65714	3.17143	3.68571	0	0.514286	88.2857	0.0857143	11.1429	77.1429	112.286	43.7143	0.385714	0.0428571	27.4286	25.7143	13.7143	0	0.0685714	0.0514286	0.24	0.685714	0.0454286	7.71429	1.71429	14	2	7	1	7	1
0	13.7973	1	4	0	3			5	2	1		40	3	2	148	35	0.571429	36	50.4571	1.77143	2.11429	2.45714	0	0.342857	58.8571	0.0571429	7.42857	51.4286	74.8571	29.1429	0.257143	0.0285714	18.2857	17.1429	9.14286	0	0.0457143	0.0342857	0.16	0.457143	0.0302857	5.14286	1.14286	14	2	14	2	07	1
0	11.6712	0	4	0	3		15000	5	0	2		40	3	2	138	26.7	0.142857	9	12.6143	0.442857	0.528571	0.614286	0	0.0857143	14.7143	0.0142857	1.85714	12.8571	18.7143	7.28571	0.0642857	0.00714286	4.57143	4.28571	2.28571	0	0.0114286	0.00857143	0.04	0.114286	0.00757143	1.28571	0.285714	14	2		0		0
0	13.6137	1	4	0	1	0	30000	7	1	2	6	40	1	2	160	52.7	0.428571	27	37.8429	1.32857	1.58571	1.84286	0	0.257143	44.1429	0.0428571	5.57143	38.5714	56.1429	21.8571	0.192857	0.0214286	13.7143	12.8571	6.85714	0	0.0342857	0.0257143	0.12	0.342857	0.0227143	3.85714	0.857143	14	2	7	1	2	0.285714
0	11.526	1	2	1	4	0	8000	10	1	2	57	120	1	1	149	42.5	0.142857	9	12.6143	0.442857	0.528571	0.614286	0	0.0857143	14.7143	0.0142857	1.85714	12.8571	18.7143	7.28571	0.0642857	0.00714286	4.57143	4.28571	2.28571	0	0.0114286	0.00857143	0.04	0.114286	0.00757143	1.28571	0.285714	21	3	7	1	7	1
0	13.3808	1	3	1	5	0			3	1	42	40	3	2	157	50.35	0.571429	36	50.4571	1.77143	2.11429	2.45714	0	0.342857	58.8571	0.0571429	7.42857	51.4286	74.8571	29.1429	0.257143	0.0285714	18.2857	17.1429	9.14286	0	0.0457143	0.0342857	0.16	0.457143	0.0302857	5.14286	1.14286	14	2	7	1	7	1
0	12.1534	1	2	0	5	0			2	2	33	40	3	1	155	36.4	0.571429	36	50.4571	1.77143	2.11429	2.45714	0	0.342857	58.8571	0.0571429	7.42857	51.4286	74.8571	29.1429	0.257143	0.0285714	18.2857	17.1429	9.14286	0	0.0457143	0.0342857	0.16	0.457143	0.0302857	5.14286	1.14286	14	2	7	1		0
0	12.9808	1	3	1	5	3			1	2	11	40	2	1	155	61.7	1	63	88.3	3.1	3.7	4.3	0	0.6	103	0.1	13	90	131	51	0.45	0.05	32	30	16	0	0.08	0.06	0.28	0.8	0.053	9	2	14	2	14	2		0
0	12.7534	1	2	0	4	3	5000	8	2	2	28	120	3	1	161	45	0.285714	18	25.2286	0.885714	1.05714	1.22857	0	0.171429	29.4286	0.0285714	3.71429	25.7143	37.4286	14.5714	0.128571	0.0142857	9.14286	8.57143	4.57143	0	0.0228571	0.0171429	0.08	0.228571	0.0151429	2.57143	0.571429	14	2	2	0.285714	7	1
0	11.5068	1	2	0	1	1	10000	5	2	2	15	120	2	2	152	40.25	0.285714	18	25.2286	0.885714	1.05714	1.22857	0	0.171429	29.4286	0.0285714	3.71429	25.7143	37.4286	14.5714	0.128571	0.0142857	9.14286	8.57143	4.57143	0	0.0228571	0.0171429	0.08	0.228571	0.0151429	2.57143	0.571429	14	2	7	1	7	1
0	11.0603	1	2	0	2	1			1	2	4	40	3	1	138	28.15	0.571429	36	50.4571	1.77143	2.11429	2.45714	0	0.342857	58.8571	0.0571429	7.42857	51.4286	74.8571	29.1429	0.257143	0.0285714	18.2857	17.1429	9.14286	0	0.0457143	0.0342857	0.16	0.457143	0.0302857	5.14286	1.14286	14	2	1	0.142857		0
0	10.0575	0	1	0	1	1	10000	6	2	2	10	48	0	2	148	33	0.428571	27	37.8429	1.32857	1.58571	1.84286	0	0.257143	44.1429	0.0428571	5.57143	38.5714	56.1429	21.8571	0.192857	0.0214286	13.7143	12.8571	6.85714	0	0.0342857	0.0257143	0.12	0.342857	0.0227143	3.85714	0.857143	21	3	2	0.285714		0
0	13.1397	1	4	0	3	0	20000	10	2	2	2	40	3	2	158	56.6	0.285714	18	25.2286	0.885714	1.05714	1.22857	0	0.171429	29.4286	0.0285714	3.71429	25.7143	37.4286	14.5714	0.128571	0.0142857	9.14286	8.57143	4.57143	0	0.0228571	0.0171429	0.08	0.228571	0.0151429	2.57143	0.571429	14	2	2	0.285714	3	0.428571
0	13.1836	1	4	1	3	3	30000		1	2	9	40	2	2	150	41.2	1	63	88.3	3.1	3.7	4.3	0	0.6	103	0.1	13	90	131	51	0.45	0.05	32	30	16	0	0.08	0.06	0.28	0.8	0.053	9	2	14	2	14	2	14	2
0	13.0219	1	4	1	2				0	2	7	40	3	2	160	36.55	0.428571	27	37.8429	1.32857	1.58571	1.84286	0	0.257143	44.1429	0.0428571	5.57143	38.5714	56.1429	21.8571	0.192857	0.0214286	13.7143	12.8571	6.85714	0	0.0342857	0.0257143	0.12	0.342857	0.0227143	3.85714	0.857143	14	2	7	1		0
0	12.7562	1			1	0	5000	10	1	2	35	40	2	2	140	30	0.285714	18	25.2286	0.885714	1.05714	1.22857	0	0.171429	29.4286	0.0285714	3.71429	25.7143	37.4286	14.5714	0.128571	0.0142857	9.14286	8.57143	4.57143	0	0.0228571	0.0171429	0.08	0.228571	0.0151429	2.57143	0.571429	14	2	1	0.142857		0
0	16.3616	1	4	0	3	0			2	1	1	40	3	2	146	34.8	1	63	88.3	3.1	3.7	4.3	0	0.6	103	0.1	13	90	131	51	0.45	0.05	32	30	16	0	0.08	0.06	0.28	0.8	0.053	9	2	14	2	7	1	14	2
0	13.7452	1	2		5	1	4000	4	2	2	56	120	3	2	149	38.51	1	63	88.3	3.1	3.7	4.3	0	0.6	103	0.1	13	90	131	51	0.45	0.05	32	30	16	0	0.08	0.06	0.28	0.8	0.053	9	2	14	2	3	0.428571	7	1
0	9.02466	0	2	0	2	1			1	2	4	40	3	1	143	29.3	0.142857	9	12.6143	0.442857	0.528571	0.614286	0	0.0857143	14.7143	0.0142857	1.85714	12.8571	18.7143	7.28571	0.0642857	0.00714286	4.57143	4.28571	2.28571	0	0.0114286	0.00857143	0.04	0.114286	0.00757143	1.28571	0.285714	14	2	4	0.571429	1	0.142857
0	11.2274	1	2		2	5	10000	10	1	2		120	1	1	155	44.8	0.142857	9	12.6143	0.442857	0.528571	0.614286	0	0.0857143	14.7143	0.0142857	1.85714	12.8571	18.7143	7.28571	0.0642857	0.00714286	4.57143	4.28571	2.28571	0	0.0114286	0.00857143	0.04	0.114286	0.00757143	1.28571	0.285714	14	2	7	1		0
0	11.0411	1	4	1	2	0	15000	9	2	2	72	40	3	1	155	56.6	1	63	88.3	3.1	3.7	4.3	0	0.6	103	0.1	13	90	131	51	0.45	0.05	32	30	16	0	0.08	0.06	0.28	0.8	0.053	9	2	21	3	3	0.428571	3	0.428571
0	12.6384	1	2	0	1	1			3	2	6	40	3	2	160	66.25	1	63	88.3	3.1	3.7	4.3	0	0.6	103	0.1	13	90	131	51	0.45	0.05	32	30	16	0	0.08	0.06	0.28	0.8	0.053	9	2	14	2	7	1	14	2
0	14.263	1	4	0	1	3	20		2	2	10	40	2	2	152	47.7	0.714286	45	63.0714	2.21429	2.64286	3.07143	0	0.428571	73.5714	0.0714286	9.28571	64.2857	93.5714	36.4286	0.321429	0.0357143	22.8571	21.4286	11.4286	0	0.0571429	0.0428571	0.2	0.571429	0.0378571	6.42857	1.42857	14	2	7	1	7	1
0	11.1945	1	2	0	3	3	20000	17	1	2	59	120	3	1	149	36.45	0	0	0	0	0	0	0	0	0	0	0	0	0	0	0	0	0	0	0	0	0	0	0	0	0	0	0	14	2	5	0.714286		0
0	11.4164	1	1	0	2	0	20000	5	2	2	7	40	3	2	128	26	0.571429	36	50.4571	1.77143	2.11429	2.45714	0	0.342857	58.8571	0.0571429	7.42857	51.4286	74.8571	29.1429	0.257143	0.0285714	18.2857	17.1429	9.14286	0	0.0457143	0.0342857	0.16	0.457143	0.0302857	5.14286	1.14286	14	2	7	1	1	0.142857
0	12.1671	1	4	0	1	5	22000	6	3	2	12	40	3	1	142	35.9	1	63	88.3	3.1	3.7	4.3	0	0.6	103	0.1	13	90	131	51	0.45	0.05	32	30	16	0	0.08	0.06	0.28	0.8	0.053	9	2	14	2	7	1	14	2
0	13.9863	1	2	1	3	1	3000	10	1	2	16	120	0	2	147	46.5	0.285714	18	25.2286	0.885714	1.05714	1.22857	0	0.171429	29.4286	0.0285714	3.71429	25.7143	37.4286	14.5714	0.128571	0.0142857	9.14286	8.57143	4.57143	0	0.0228571	0.0171429	0.08	0.228571	0.0151429	2.57143	0.571429	14	2	5	0.714286	7	1
0	11.6712	0	1	0	1			10	1	2	8	40	3		132	20.15	0.428571	27	37.8429	1.32857	1.58571	1.84286	0	0.257143	44.1429	0.0428571	5.57143	38.5714	56.1429	21.8571	0.192857	0.0214286	13.7143	12.8571	6.85714	0	0.0342857	0.0257143	0.12	0.342857	0.0227143	3.85714	0.857143	14	2	7	1	3	0.428571
0	12.726	1	2	0	1	1	10000	8	1	2	23	120	2	1	150	32.7	0.285714	18	25.2286	0.885714	1.05714	1.22857	0	0.171429	29.4286	0.0285714	3.71429	25.7143	37.4286	14.5714	0.128571	0.0142857	9.14286	8.57143	4.57143	0	0.0228571	0.0171429	0.08	0.228571	0.0151429	2.57143	0.571429	14	2		0	7	1
0	13.3425	1	4	0	2	5			1	1	36	40	3	1	155	53.75	1	63	88.3	3.1	3.7	4.3	0	0.6	103	0.1	13	90	131	51	0.45	0.05	32	30	16	0	0.08	0.06	0.28	0.8	0.053	9	2	14	2	7	1	7	1
0	11.6712	0	4	0	3			8	1	2	5	40	1		138	28.9	0.428571	27	37.8429	1.32857	1.58571	1.84286	0	0.257143	44.1429	0.0428571	5.57143	38.5714	56.1429	21.8571	0.192857	0.0214286	13.7143	12.8571	6.85714	0	0.0342857	0.0257143	0.12	0.342857	0.0227143	3.85714	0.857143	14	2	7	1	6	0.857143
0	11.7945	0	1		2	3	70000	10	3	2	9	40	2	2	145	33	1	63	88.3	3.1	3.7	4.3	0	0.6	103	0.1	13	90	131	51	0.45	0.05	32	30	16	0	0.08	0.06	0.28	0.8	0.053	9	2	21	3	7	1	4	0.571429
0	12.8466	1	2	0	2	3	10000	4	2	2	23	120	3	2	162	45.45	1	63	88.3	3.1	3.7	4.3	0	0.6	103	0.1	13	90	131	51	0.45	0.05	32	30	16	0	0.08	0.06	0.28	0.8	0.053	9	2	14	2	7	1	2	0.285714
0	13.6466	1	2	0	2	1	5000	6	2	2	28	120	3	1	161	34.75	0	0	0	0	0	0	0	0	0	0	0	0	0	0	0	0	0	0	0	0	0	0	0	0	0	0	0	14	2	2	0.285714	1	0.142857
0	12.8	1	4	0	3	6			1	2	5	40	2	2	140	40	0.428571	27	37.8429	1.32857	1.58571	1.84286	0	0.257143	44.1429	0.0428571	5.57143	38.5714	56.1429	21.8571	0.192857	0.0214286	13.7143	12.8571	6.85714	0	0.0342857	0.0257143	0.12	0.342857	0.0227143	3.85714	0.857143	21	3		0		0
0	11.3479	1	4	0	1	3		24	1	2	8	40	2	1	150	35.55	0.857143	54	75.6857	2.65714	3.17143	3.68571	0	0.514286	88.2857	0.0857143	11.1429	77.1429	112.286	43.7143	0.385714	0.0428571	27.4286	25.7143	13.7143	0	0.0685714	0.0514286	0.24	0.685714	0.0454286	7.71429	1.71429	14	2	5	0.714286	6	0.857143
0	12.9589	1		0	4	3		10	2	2	3	40	3	2	160	45.4	1	63	88.3	3.1	3.7	4.3	0	0.6	103	0.1	13	90	131	51	0.45	0.05	32	30	16	0	0.08	0.06	0.28	0.8	0.053	9	2	14	2	7	1	1	0.142857
0	11.2082	0	1	0	4	0	5000	5	1	1	11	40	3	1	139	30.5	1	63	88.3	3.1	3.7	4.3	0	0.6	103	0.1	13	90	131	51	0.45	0.05	32	30	16	0	0.08	0.06	0.28	0.8	0.053	9	2	14	2	7	1	7	1
0	10.9973	1	2	0	1	1	5000	8	2	2	37	120	1	0	149	36.5	1	63	88.3	3.1	3.7	4.3	0	0.6	103	0.1	13	90	131	51	0.45	0.05	32	30	16	0	0.08	0.06	0.28	0.8	0.053	9	2	14	2	7	1	7	1
0	13.7973	0	4	0	2	5			0	1		40	2	2	132	27.15	0.285714	18	25.2286	0.885714	1.05714	1.22857	0	0.171429	29.4286	0.0285714	3.71429	25.7143	37.4286	14.5714	0.128571	0.0142857	9.14286	8.57143	4.57143	0	0.0228571	0.0171429	0.08	0.228571	0.0151429	2.57143	0.571429	14	2	2	0.285714	2	0.285714
0	15.0274	1	4	0	4	3	10000		2	1	20	40	2	1	142	52.6	1	63	88.3	3.1	3.7	4.3	0	0.6	103	0.1	13	90	131	51	0.45	0.05	32	30	16	0	0.08	0.06	0.28	0.8	0.053	9	2	14	2	7	1	7	1
0	11.2329	0		0					0	1		40	2	1	135	26.2	0.285714	18	25.2286	0.885714	1.05714	1.22857	0	0.171429	29.4286	0.0285714	3.71429	25.7143	37.4286	14.5714	0.128571	0.0142857	9.14286	8.57143	4.57143	0	0.0228571	0.0171429	0.08	0.228571	0.0151429	2.57143	0.571429	7	1	6	0.857143	5	0.714286
0	13.6877	1	4	0	1	3	20000	10	2	2	57	40	3	2	144	41.25	0.428571	27	37.8429	1.32857	1.58571	1.84286	0	0.257143	44.1429	0.0428571	5.57143	38.5714	56.1429	21.8571	0.192857	0.0214286	13.7143	12.8571	6.85714	0	0.0342857	0.0257143	0.12	0.342857	0.0227143	3.85714	0.857143	14	2	2	0.285714	3	0.428571
0	10.4247	1	1	0	1	0	5000	6	1	2	20	40	2	1	102	30	1	63	88.3	3.1	3.7	4.3	0	0.6	103	0.1	13	90	131	51	0.45	0.05	32	30	16	0	0.08	0.06	0.28	0.8	0.053	9	2	14	2	7	1	7	1
0	11.8137	1	3	1	1	1	3100	11	3	2	71	40	2	1	145	35.1	0.428571	27	37.8429	1.32857	1.58571	1.84286	0	0.257143	44.1429	0.0428571	5.57143	38.5714	56.1429	21.8571	0.192857	0.0214286	13.7143	12.8571	6.85714	0	0.0342857	0.0257143	0.12	0.342857	0.0227143	3.85714	0.857143	21	3	5	0.714286	5	0.714286
0	13.4329	1	2	1	1	7	8000	10	1	2		120	2	1	142	36.2	0.142857	9	12.6143	0.442857	0.528571	0.614286	0	0.0857143	14.7143	0.0142857	1.85714	12.8571	18.7143	7.28571	0.0642857	0.00714286	4.57143	4.28571	2.28571	0	0.0114286	0.00857143	0.04	0.114286	0.00757143	1.28571	0.285714	14	2	7	1	1	0.142857
0	11.6712	1	1	1	5	0		10	1	2	12	40	3	1	147	40.85	0.428571	27	37.8429	1.32857	1.58571	1.84286	0	0.257143	44.1429	0.0428571	5.57143	38.5714	56.1429	21.8571	0.192857	0.0214286	13.7143	12.8571	6.85714	0	0.0342857	0.0257143	0.12	0.342857	0.0227143	3.85714	0.857143	21	3	3	0.428571	2	0.285714
1	11.1699	0	1	0	1	5			3	2	327	216	2	2	150	52	0.285714	18	25.2286	0.885714	1.05714	1.22857	0	0.171429	29.4286	0.0285714	3.71429	25.7143	37.4286	14.5714	0.128571	0.0142857	9.14286	8.57143	4.57143	0	0.0228571	0.0171429	0.08	0.228571	0.0151429	2.57143	0.571429	14	2	14	2		0
1	11.5753	1	1	1	1	3			2	2	28	100	1	1	163	65	1	63	88.3	3.1	3.7	4.3	0	0.6	103	0.1	13	90	131	51	0.45	0.05	32	30	16	0	0.08	0.06	0.28	0.8	0.053	9	2	7	1	7	1		0
1	11.2137	0	1	0	1		13000	10	2	2	23	92		1	136	22	1	63	88.3	3.1	3.7	4.3	0	0.6	103	0.1	13	90	131	51	0.45	0.05	32	30	16	0	0.08	0.06	0.28	0.8	0.053	9	2	14	2	7	1	14	2
1	11.6712	0	1	0	1	3	60000	20	2	2	17	100	3	1	140	40.9	0.285714	18	25.2286	0.885714	1.05714	1.22857	0	0.171429	29.4286	0.0285714	3.71429	25.7143	37.4286	14.5714	0.128571	0.0142857	9.14286	8.57143	4.57143	0	0.0228571	0.0171429	0.08	0.228571	0.0151429	2.57143	0.571429	14	2	3	0.428571	3	0.428571
1	11.8027	0	2	0	1	3			0	1	10	55	0	1			0.285714	18	25.2286	0.885714	1.05714	1.22857	0	0.171429	29.4286	0.0285714	3.71429	25.7143	37.4286	14.5714	0.128571	0.0142857	9.14286	8.57143	4.57143	0	0.0228571	0.0171429	0.08	0.228571	0.0151429	2.57143	0.571429	7	1	3	0.428571	7	1
1	11.6959	1	2	1	2	1		16	2	2	27	67	3	1	150	52	0.142857	9	12.6143	0.442857	0.528571	0.614286	0	0.0857143	14.7143	0.0142857	1.85714	12.8571	18.7143	7.28571	0.0642857	0.00714286	4.57143	4.28571	2.28571	0	0.0114286	0.00857143	0.04	0.114286	0.00757143	1.28571	0.285714	14	2	04	0.571429	01	0.142857
1	10.7507	0	4	0			50000	15	2	2		100	3	1	151	46	1	63	88.3	3.1	3.7	4.3	0	0.6	103	0.1	13	90	131	51	0.45	0.05	32	30	16	0	0.08	0.06	0.28	0.8	0.053	9	2	7	1	7	1	7	1
1	11.526	1	1	0	1	3	15000		3	2	288	216	3	1	150	33.2	0.285714	18	25.2286	0.885714	1.05714	1.22857	0	0.171429	29.4286	0.0285714	3.71429	25.7143	37.4286	14.5714	0.128571	0.0142857	9.14286	8.57143	4.57143	0	0.0228571	0.0171429	0.08	0.228571	0.0151429	2.57143	0.571429	14	2	14	2	05	0.714286
1	10.7507	0	2	0	1	5	150000	17	3	2	37	100	2	2	163	62	1	63	88.3	3.1	3.7	4.3	0	0.6	103	0.1	13	90	131	51	0.45	0.05	32	30	16	0	0.08	0.06	0.28	0.8	0.053	9	2	7	1	7	1	3	0.428571
1	13.3808	1	3	1	2	3	10000	12	2	2	20	56	0	1	125	55	0.571429	36	50.4571	1.77143	2.11429	2.45714	0	0.342857	58.8571	0.0571429	7.42857	51.4286	74.8571	29.1429	0.257143	0.0285714	18.2857	17.1429	9.14286	0	0.0457143	0.0342857	0.16	0.457143	0.0302857	5.14286	1.14286	14	2	14	2	1	0.142857
1	11.7315	0	1	0	4	0	10000	10	2	2	48	56	3	1	137.16	30	1	63	88.3	3.1	3.7	4.3	0	0.6	103	0.1	13	90	131	51	0.45	0.05	32	30	16	0	0.08	0.06	0.28	0.8	0.053	9	2	21	3	3	0.428571	4	0.571429
1	12.926	1	1	0	2	3			0	2	12	60	2	1	147	52.55	0.285714	18	25.2286	0.885714	1.05714	1.22857	0	0.171429	29.4286	0.0285714	3.71429	25.7143	37.4286	14.5714	0.128571	0.0142857	9.14286	8.57143	4.57143	0	0.0228571	0.0171429	0.08	0.228571	0.0151429	2.57143	0.571429	14	2	14	2	03	0.428571
1	12.9507	1	1	0	1				3	2	31	60	3	1	136	24	0	0	0	0	0	0	0	0	0	0	0	0	0	0	0	0	0	0	0	0	0	0	0	0	0	0	0	14	2		0	02	0.285714
1	11.189	0	1	1	1	1	12000	16	3	2	374	216	3	2	139	30.2	0.428571	27	37.8429	1.32857	1.58571	1.84286	0	0.257143	44.1429	0.0428571	5.57143	38.5714	56.1429	21.8571	0.192857	0.0214286	13.7143	12.8571	6.85714	0	0.0342857	0.0257143	0.12	0.342857	0.0227143	3.85714	0.857143	14	2	14	2	07	1
1	10.0438	1	1	1	2	3	60000	24	2	2	16	100	3	2	160	38.9	1	63	88.3	3.1	3.7	4.3	0	0.6	103	0.1	13	90	131	51	0.45	0.05	32	30	16	0	0.08	0.06	0.28	0.8	0.053	9	2	7	1	7	1		0
1	21.5479	1	3	0	1	7	10000	7	2	2	8	60	2	1	152.4	40	1	63	88.3	3.1	3.7	4.3	0	0.6	103	0.1	13	90	131	51	0.45	0.05	32	30	16	0	0.08	0.06	0.28	0.8	0.053	9	2	14	2	3	0.428571		0
1	15.6466	1	4	0	3	1	20000	6	1	2	26	33	0	1			0.142857	9	12.6143	0.442857	0.528571	0.614286	0	0.0857143	14.7143	0.0142857	1.85714	12.8571	18.7143	7.28571	0.0642857	0.00714286	4.57143	4.28571	2.28571	0	0.0114286	0.00857143	0.04	0.114286	0.00757143	1.28571	0.285714	14	2	2	0.285714	1	0.142857
1	11.5753	1	1	1	1	3			2	2	28	100	1	1	163	65	1	63	88.3	3.1	3.7	4.3	0	0.6	103	0.1	13	90	131	51	0.45	0.05	32	30	16	0	0.08	0.06	0.28	0.8	0.053	9	2	7	1	7	1		0
1	10.9699	1	2	0	2	1	60000	20	2	2	52	216	0	1	160	42.8	1	63	88.3	3.1	3.7	4.3	0	0.6	103	0.1	13	90	131	51	0.45	0.05	32	30	16	0	0.08	0.06	0.28	0.8	0.053	9	2	14	2	14	2	07	1
1	12.1973	1	4	0	1				2	1	9	54	1	1	147	30.45	1	63	88.3	3.1	3.7	4.3	0	0.6	103	0.1	13	90	131	51	0.45	0.05	32	30	16	0	0.08	0.06	0.28	0.8	0.053	9	2	14	2	06	0.857143	03	0.428571
1	15.3479	1	3	1	2	5	5000	10	2	2	24	60	3	2			0	0	0	0	0	0	0	0	0	0	0	0	0	0	0	0	0	0	0	0	0	0	0	0	0	0	0	28	4	2	0.285714		0
1	13.7973	0	3	0	5	5	20000	15	1	2	42	67	2	1	167.67	50	0.285714	18	25.2286	0.885714	1.05714	1.22857	0	0.171429	29.4286	0.0285714	3.71429	25.7143	37.4286	14.5714	0.128571	0.0142857	9.14286	8.57143	4.57143	0	0.0228571	0.0171429	0.08	0.228571	0.0151429	2.57143	0.571429	14	2	02	0.285714		0
1	11.1808	0	1	0	1	6	60000	16	2	2	16	100	2	2	156	40	1	63	88.3	3.1	3.7	4.3	0	0.6	103	0.1	13	90	131	51	0.45	0.05	32	30	16	0	0.08	0.06	0.28	0.8	0.053	9	2	14	2	14	2		0
1	13.0712	1	3	1	2	3	15000	15	1	2	17	67	2	0	149.86	45	0.285714	18	25.2286	0.885714	1.05714	1.22857	0	0.171429	29.4286	0.0285714	3.71429	25.7143	37.4286	14.5714	0.128571	0.0142857	9.14286	8.57143	4.57143	0	0.0228571	0.0171429	0.08	0.228571	0.0151429	2.57143	0.571429	21	3	08	1.14286	07	1
1	12.0164	1	3	0	3	3	20000		3	2	2	67	3	1	154	35	0.571429	36	50.4571	1.77143	2.11429	2.45714	0	0.342857	58.8571	0.0571429	7.42857	51.4286	74.8571	29.1429	0.257143	0.0285714	18.2857	17.1429	9.14286	0	0.0457143	0.0342857	0.16	0.457143	0.0302857	5.14286	1.14286	14	2	08	1.14286	04	0.571429
1	12.8384	1	4	0	1	1	25000	20	0	1		67	2	2	150	40	1	63	88.3	3.1	3.7	4.3	0	0.6	103	0.1	13	90	131	51	0.45	0.05	32	30	16	0	0.08	0.06	0.28	0.8	0.053	9	2	14	2	14	2	14	2
1	12.1397	0	1	0	1	3	8000	7	0	1	23	67	3	1			0.142857	9	12.6143	0.442857	0.528571	0.614286	0	0.0857143	14.7143	0.0142857	1.85714	12.8571	18.7143	7.28571	0.0642857	0.00714286	4.57143	4.28571	2.28571	0	0.0114286	0.00857143	0.04	0.114286	0.00757143	1.28571	0.285714	14	2	14	2	03	0.428571
1	10.2575	1	1	0	3				1	1	14	60	1	1	143	35	0	0	0	0	0	0	0	0	0	0	0	0	0	0	0	0	0	0	0	0	0	0	0	0	0	0	0	14	2		0	02	0.285714
1	9.43562	1	1	0	1				2	1		216	1	1	146	53.7	0	0	0	0	0	0	0	0	0	0	0	0	0	0	0	0	0	0	0	0	0	0	0	0	0	0	0	14	2		0		0
1	12.7479	1	1	0	2		100000	23	3	2	14	100	3	1	153	56.7	0	0	0	0	0	0	0	0	0	0	0	0	0	0	0	0	0	0	0	0	0	0	0	0	0	0	0	14	2	7	1	4	0.571429
1	12.4356	1	3	0	2	3	2000	16	2	2	36	54	2	2	154	36.5	1	63	88.3	3.1	3.7	4.3	0	0.6	103	0.1	13	90	131	51	0.45	0.05	32	30	16	0	0.08	0.06	0.28	0.8	0.053	9	2	14	2	14	2	14	2
1	12.1068	1	3	1	2				1	1		65	1	1	141	32	0.428571	27	37.8429	1.32857	1.58571	1.84286	0	0.257143	44.1429	0.0428571	5.57143	38.5714	56.1429	21.8571	0.192857	0.0214286	13.7143	12.8571	6.85714	0	0.0342857	0.0257143	0.12	0.342857	0.0227143	3.85714	0.857143	14	2		0	02	0.285714
1	11.3123	0	1	1	5	3			2	2	51	60	0	2	142	46.85	0.142857	9	12.6143	0.442857	0.528571	0.614286	0	0.0857143	14.7143	0.0142857	1.85714	12.8571	18.7143	7.28571	0.0642857	0.00714286	4.57143	4.28571	2.28571	0	0.0114286	0.00857143	0.04	0.114286	0.00757143	1.28571	0.285714	21	3	14	2	07	1
1	11.3753	1	2	0	1	5	20000	5	0	2	25	55	3	2	125	33	0.285714	18	25.2286	0.885714	1.05714	1.22857	0	0.171429	29.4286	0.0285714	3.71429	25.7143	37.4286	14.5714	0.128571	0.0142857	9.14286	8.57143	4.57143	0	0.0228571	0.0171429	0.08	0.228571	0.0151429	2.57143	0.571429		0	5	0.714286		0
1	11.7315	0	1	0	1	1	23000	20	2	2	16	100	3	2	151	71.5	0.142857	9	12.6143	0.442857	0.528571	0.614286	0	0.0857143	14.7143	0.0142857	1.85714	12.8571	18.7143	7.28571	0.0642857	0.00714286	4.57143	4.28571	2.28571	0	0.0114286	0.00857143	0.04	0.114286	0.00757143	1.28571	0.285714	7	1	6	0.857143	2	0.285714
1	12.1534	1	2	1	5		5000		1	2	40	67	3	2	160.2	48	0.428571	27	37.8429	1.32857	1.58571	1.84286	0	0.257143	44.1429	0.0428571	5.57143	38.5714	56.1429	21.8571	0.192857	0.0214286	13.7143	12.8571	6.85714	0	0.0342857	0.0257143	0.12	0.342857	0.0227143	3.85714	0.857143	14	2	07	1	04	0.571429
1	10.8822	0	1	0	2	3	10000	25	2	2	305	216	1	1	160	39.8	0.714286	45	63.0714	2.21429	2.64286	3.07143	0	0.428571	73.5714	0.0714286	9.28571	64.2857	93.5714	36.4286	0.321429	0.0357143	22.8571	21.4286	11.4286	0	0.0571429	0.0428571	0.2	0.571429	0.0378571	6.42857	1.42857	14	2	12	1.71429		0
1	11.2767	0	1	0	1		100000	29	3	2	333	216	2	2	141	28.2	1	63	88.3	3.1	3.7	4.3	0	0.6	103	0.1	13	90	131	51	0.45	0.05	32	30	16	0	0.08	0.06	0.28	0.8	0.053	9	2	14	2	14	2		0
1	10.0712	1	1	0	1	5	50000	17	3	2	11	67	3	1	150	47	0.285714	18	25.2286	0.885714	1.05714	1.22857	0	0.171429	29.4286	0.0285714	3.71429	25.7143	37.4286	14.5714	0.128571	0.0142857	9.14286	8.57143	4.57143	0	0.0228571	0.0171429	0.08	0.228571	0.0151429	2.57143	0.571429	14	2	10	1.42857	14	2
1	15.0575	1	4	0	2	5	30000	23	3	2		67	3	1			0.428571	27	37.8429	1.32857	1.58571	1.84286	0	0.257143	44.1429	0.0428571	5.57143	38.5714	56.1429	21.8571	0.192857	0.0214286	13.7143	12.8571	6.85714	0	0.0342857	0.0257143	0.12	0.342857	0.0227143	3.85714	0.857143	14	2	14	2	03	0.428571
1	12.1397	1	2	0	3	3			2	2	16	56	3	0	141	32	1	63	88.3	3.1	3.7	4.3	0	0.6	103	0.1	13	90	131	51	0.45	0.05	32	30	16	0	0.08	0.06	0.28	0.8	0.053	9	2	14	2	7	1	7	1
1	10.9918	1	2	1	1		25000	16	0	1		50			145	32.9	0.142857	9	12.6143	0.442857	0.528571	0.614286	0	0.0857143	14.7143	0.0142857	1.85714	12.8571	18.7143	7.28571	0.0642857	0.00714286	4.57143	4.28571	2.28571	0	0.0114286	0.00857143	0.04	0.114286	0.00757143	1.28571	0.285714	14	2	08	1.14286	04	0.571429
1	13.1671	1	4	0	1	1	25000	23	2	2	1	54	2	2	152	46.76	0.428571	27	37.8429	1.32857	1.58571	1.84286	0	0.257143	44.1429	0.0428571	5.57143	38.5714	56.1429	21.8571	0.192857	0.0214286	13.7143	12.8571	6.85714	0	0.0342857	0.0257143	0.12	0.342857	0.0227143	3.85714	0.857143	14	2	14	2	03	0.428571
1	10.6959	0	1	0	1	3	50000	18	2	2	18	100	3	2	144	53	0.571429	36	50.4571	1.77143	2.11429	2.45714	0	0.342857	58.8571	0.0571429	7.42857	51.4286	74.8571	29.1429	0.257143	0.0285714	18.2857	17.1429	9.14286	0	0.0457143	0.0342857	0.16	0.457143	0.0302857	5.14286	1.14286	14	2	7	1	4	0.571429
1	10.0329	0	1	0	2	3	120000		2	2	7	100	2	1	158	35.5	0.428571	27	37.8429	1.32857	1.58571	1.84286	0	0.257143	44.1429	0.0428571	5.57143	38.5714	56.1429	21.8571	0.192857	0.0214286	13.7143	12.8571	6.85714	0	0.0342857	0.0257143	0.12	0.342857	0.0227143	3.85714	0.857143	14	2	7	1		0
1	11.0822	1	1	0	3	3			0	2		60	0	1	149	47	0.142857	9	12.6143	0.442857	0.528571	0.614286	0	0.0857143	14.7143	0.0142857	1.85714	12.8571	18.7143	7.28571	0.0642857	0.00714286	4.57143	4.28571	2.28571	0	0.0114286	0.00857143	0.04	0.114286	0.00757143	1.28571	0.285714	14	2	07	1	02	0.285714
1	10.6329	1	2	0	2	7	70000	16	3	2	2	100	1	1	154	42.3	0.142857	9	12.6143	0.442857	0.528571	0.614286	0	0.0857143	14.7143	0.0142857	1.85714	12.8571	18.7143	7.28571	0.0642857	0.00714286	4.57143	4.28571	2.28571	0	0.0114286	0.00857143	0.04	0.114286	0.00757143	1.28571	0.285714	14	2	7	1	1	0.142857
1	10.7425	1	1	0	1		20000	10	3	2	90	92	2	1	115	40	0.571429	36	50.4571	1.77143	2.11429	2.45714	0	0.342857	58.8571	0.0571429	7.42857	51.4286	74.8571	29.1429	0.257143	0.0285714	18.2857	17.1429	9.14286	0	0.0457143	0.0342857	0.16	0.457143	0.0302857	5.14286	1.14286	21	3	5	0.714286	14	2
1	11.5644	0	1	0	3	3	10000	12	3	2	328	216	3	1	139	43.4	0.285714	18	25.2286	0.885714	1.05714	1.22857	0	0.171429	29.4286	0.0285714	3.71429	25.7143	37.4286	14.5714	0.128571	0.0142857	9.14286	8.57143	4.57143	0	0.0228571	0.0171429	0.08	0.228571	0.0151429	2.57143	0.571429	14	2	14	2	05	0.714286
1	10.8411	1	1	0	1		25000	12	2	2	106	216	3	2	140	36.65	1	63	88.3	3.1	3.7	4.3	0	0.6	103	0.1	13	90	131	51	0.45	0.05	32	30	16	0	0.08	0.06	0.28	0.8	0.053	9	2	10	1.42857	06	0.857143	02	0.285714
1	11.7068	1	1	0	2	5	70000		3	2	33	67	3	2		50	0.714286	45	63.0714	2.21429	2.64286	3.07143	0	0.428571	73.5714	0.0714286	9.28571	64.2857	93.5714	36.4286	0.321429	0.0357143	22.8571	21.4286	11.4286	0	0.0571429	0.0428571	0.2	0.571429	0.0378571	6.42857	1.42857	14	2	21	3		0
1	13.7479	0	4	0	2	5	50000		2	2	12	67	2	2	165	56	1	63	88.3	3.1	3.7	4.3	0	0.6	103	0.1	13	90	131	51	0.45	0.05	32	30	16	0	0.08	0.06	0.28	0.8	0.053	9	2	14	2	14	2		0
1	14.5726	1	4	0	2	5	20000	12	2	2	27	60	3	1	148	37.85	0.142857	9	12.6143	0.442857	0.528571	0.614286	0	0.0857143	14.7143	0.0142857	1.85714	12.8571	18.7143	7.28571	0.0642857	0.00714286	4.57143	4.28571	2.28571	0	0.0114286	0.00857143	0.04	0.114286	0.00757143	1.28571	0.285714	14	2		0		0
1	13.074	0	1	0	1	5	50000	16	3	2	12	100	2	1	160	63	1	63	88.3	3.1	3.7	4.3	0	0.6	103	0.1	13	90	131	51	0.45	0.05	32	30	16	0	0.08	0.06	0.28	0.8	0.053	9	2	7	1	7	1		0
1	10.7123	1	1	1	1	3	40000	22	3	2	320	216	2	2	157	44	0.428571	27	37.8429	1.32857	1.58571	1.84286	0	0.257143	44.1429	0.0428571	5.57143	38.5714	56.1429	21.8571	0.192857	0.0214286	13.7143	12.8571	6.85714	0	0.0342857	0.0257143	0.12	0.342857	0.0227143	3.85714	0.857143	14	2	14	2		0
1	10.9945	1	2	0	3	1	50000	18	2	2	32	56	3	2	147	35	0.285714	18	25.2286	0.885714	1.05714	1.22857	0	0.171429	29.4286	0.0285714	3.71429	25.7143	37.4286	14.5714	0.128571	0.0142857	9.14286	8.57143	4.57143	0	0.0228571	0.0171429	0.08	0.228571	0.0151429	2.57143	0.571429	14	2	4	0.571429	3	0.428571
1	11.3288	1	4	1	2				2	2	6	54			139	32.4	0.142857	9	12.6143	0.442857	0.528571	0.614286	0	0.0857143	14.7143	0.0142857	1.85714	12.8571	18.7143	7.28571	0.0642857	0.00714286	4.57143	4.28571	2.28571	0	0.0114286	0.00857143	0.04	0.114286	0.00757143	1.28571	0.285714	14	2		0	03	0.428571
1	11.3616	0	1	0	2		60000	20	2	2	5	100	0	1	159	59	1	63	88.3	3.1	3.7	4.3	0	0.6	103	0.1	13	90	131	51	0.45	0.05	32	30	16	0	0.08	0.06	0.28	0.8	0.053	9	2	14	2	7	1		0
1	11.3014	1	1	0	3	1	40000	12	2	2	6	52	3	2	142	51	0.857143	54	75.6857	2.65714	3.17143	3.68571	0	0.514286	88.2857	0.0857143	11.1429	77.1429	112.286	43.7143	0.385714	0.0428571	27.4286	25.7143	13.7143	0	0.0685714	0.0514286	0.24	0.685714	0.0454286	7.71429	1.71429	14	2	14	2	01	0.142857
1	13.2521	0	3	0	1	5	20000	13	3	2	12	60	3	2	150	45	0.142857	9	12.6143	0.442857	0.528571	0.614286	0	0.0857143	14.7143	0.0142857	1.85714	12.8571	18.7143	7.28571	0.0642857	0.00714286	4.57143	4.28571	2.28571	0	0.0114286	0.00857143	0.04	0.114286	0.00757143	1.28571	0.285714	14	2	12	1.71429	7	1
1	12.7315	0	1	0	3	1	100000		3	2	1	100	1	1	156	64	0.285714	18	25.2286	0.885714	1.05714	1.22857	0	0.171429	29.4286	0.0285714	3.71429	25.7143	37.4286	14.5714	0.128571	0.0142857	9.14286	8.57143	4.57143	0	0.0228571	0.0171429	0.08	0.228571	0.0151429	2.57143	0.571429	14	2	7	1	7	1
1	10.4795	0	1	0	3		50000	26	3	2	3	100	2	1	165	75	0.571429	36	50.4571	1.77143	2.11429	2.45714	0	0.342857	58.8571	0.0571429	7.42857	51.4286	74.8571	29.1429	0.257143	0.0285714	18.2857	17.1429	9.14286	0	0.0457143	0.0342857	0.16	0.457143	0.0302857	5.14286	1.14286	14	2	7	1	7	1
1	11.0767	1	1	1	2	1	20000	10	2	2	292	216	3	2	150	49.5	1	63	88.3	3.1	3.7	4.3	0	0.6	103	0.1	13	90	131	51	0.45	0.05	32	30	16	0	0.08	0.06	0.28	0.8	0.053	9	2	14	2	14	2	04	0.571429
1	13.6767	0	1	0	2	3			0	2	72	92	0	1	164	40	2	126	176.6	6.2	7.4	8.6	0	1.2	206	0.2	26	180	262	102	0.9	0.1	64	60	32	0	0.16	0.12	0.56	1.6	0.106	18	4	14	2	14	2	14	2
1	8.89863	1	1	1	3	1	25000	6	2	2	36	65	2	2	144	29	0.428571	27	37.8429	1.32857	1.58571	1.84286	0	0.257143	44.1429	0.0428571	5.57143	38.5714	56.1429	21.8571	0.192857	0.0214286	13.7143	12.8571	6.85714	0	0.0342857	0.0257143	0.12	0.342857	0.0227143	3.85714	0.857143	14	2	7	1	1	0.142857
1	10.2219	1	4	0	1	3	100000	18	3	2	1	100	3	1	150	41.1	0.571429	36	50.4571	1.77143	2.11429	2.45714	0	0.342857	58.8571	0.0571429	7.42857	51.4286	74.8571	29.1429	0.257143	0.0285714	18.2857	17.1429	9.14286	0	0.0457143	0.0342857	0.16	0.457143	0.0302857	5.14286	1.14286	14	2	7	1		0
1	11.2274	1	4	0	2	1	20000	20	2	2	6	54	1	2	148	36.85	0.428571	27	37.8429	1.32857	1.58571	1.84286	0	0.257143	44.1429	0.0428571	5.57143	38.5714	56.1429	21.8571	0.192857	0.0214286	13.7143	12.8571	6.85714	0	0.0342857	0.0257143	0.12	0.342857	0.0227143	3.85714	0.857143	14	2	21	3	03	0.428571
1	10.8685	0	1	0	1	1	80000	20	2	2	4	100	0		154	51	0	0	0	0	0	0	0	0	0	0	0	0	0	0	0	0	0	0	0	0	0	0	0	0	0	0	0	21	3		0		0
1	14.1041	1	1	1	5	3	25000	5	1	2	46	92	2	2	135	36	0	0	0	0	0	0	0	0	0	0	0	0	0	0	0	0	0	0	0	0	0	0	0	0	0	0	0	14	2	14	2	12	1.71429
1	11.7068	1	4	0	1		50000	14	2	2	14	100	2	2	163	47.3	0.285714	18	25.2286	0.885714	1.05714	1.22857	0	0.171429	29.4286	0.0285714	3.71429	25.7143	37.4286	14.5714	0.128571	0.0142857	9.14286	8.57143	4.57143	0	0.0228571	0.0171429	0.08	0.228571	0.0151429	2.57143	0.571429	14	2	5	0.714286	14	2
1	10.8219	0	1	0	2		30000		2	2		100	3	1	147	43.6	1	63	88.3	3.1	3.7	4.3	0	0.6	103	0.1	13	90	131	51	0.45	0.05	32	30	16	0	0.08	0.06	0.28	0.8	0.053	9	2	7	1	3	0.428571		0
1	11.0466	1	1	0	2				3	2	13	100	3	1	159	54	1	63	88.3	3.1	3.7	4.3	0	0.6	103	0.1	13	90	131	51	0.45	0.05	32	30	16	0	0.08	0.06	0.28	0.8	0.053	9	2	2	0.285714	1	0.142857		0
1	10.3863	1	1	1					1	1	21	60	3	1	141	31.5	0.142857	9	12.6143	0.442857	0.528571	0.614286	0	0.0857143	14.7143	0.0142857	1.85714	12.8571	18.7143	7.28571	0.0642857	0.00714286	4.57143	4.28571	2.28571	0	0.0114286	0.00857143	0.04	0.114286	0.00757143	1.28571	0.285714	14	2	08	1.14286	02	0.285714
1	10.6932	1	1	0	2				2	2	6	60	1	1	146	29.3	0.285714	18	25.2286	0.885714	1.05714	1.22857	0	0.171429	29.4286	0.0285714	3.71429	25.7143	37.4286	14.5714	0.128571	0.0142857	9.14286	8.57143	4.57143	0	0.0228571	0.0171429	0.08	0.228571	0.0151429	2.57143	0.571429	14	2	04	0.571429		0
1	11.6301	1	1	0	1	5		18	2	2	6	100	3	2	150	64.2	0	0	0	0	0	0	0	0	0	0	0	0	0	0	0	0	0	0	0	0	0	0	0	0	0	0	0		0		0		0
1	10.8493	1	1	0	1	7	60000	13	3	2	349	216	3	2	150	48.15	0.714286	45	63.0714	2.21429	2.64286	3.07143	0	0.428571	73.5714	0.0714286	9.28571	64.2857	93.5714	36.4286	0.321429	0.0357143	22.8571	21.4286	11.4286	0	0.0571429	0.0428571	0.2	0.571429	0.0378571	6.42857	1.42857	14	2	14	2	03	0.428571
1	12.8575	0	4	0	2	1	20000	18	2	2	17	60	0	1	123	44.45	0.428571	27	37.8429	1.32857	1.58571	1.84286	0	0.257143	44.1429	0.0428571	5.57143	38.5714	56.1429	21.8571	0.192857	0.0214286	13.7143	12.8571	6.85714	0	0.0342857	0.0257143	0.12	0.342857	0.0227143	3.85714	0.857143	14	2	14	2		0
1	13.0548	0	3	0	1	3	15000	16	2	2	57	60	3	2			0.285714	18	25.2286	0.885714	1.05714	1.22857	0	0.171429	29.4286	0.0285714	3.71429	25.7143	37.4286	14.5714	0.128571	0.0142857	9.14286	8.57143	4.57143	0	0.0228571	0.0171429	0.08	0.228571	0.0151429	2.57143	0.571429	14	2	3	0.428571	14	2
1	11.011	0	1	1	1	1	15000	13	3	2	91	52	3	2	130	29	1	63	88.3	3.1	3.7	4.3	0	0.6	103	0.1	13	90	131	51	0.45	0.05	32	30	16	0	0.08	0.06	0.28	0.8	0.053	9	2	14	2	10	1.42857	10	1.42857
1	13.7096	1	3	0	2	3	8000	8	1	2	33	67	1	1	147	30	0.714286	45	63.0714	2.21429	2.64286	3.07143	0	0.428571	73.5714	0.0714286	9.28571	64.2857	93.5714	36.4286	0.321429	0.0357143	22.8571	21.4286	11.4286	0	0.0571429	0.0428571	0.2	0.571429	0.0378571	6.42857	1.42857	14	2	06	0.857143	02	0.285714
1	9.96986	1	1	0	4	3	30000	24	2	2	40	60	2	2	143	42.7	1	63	88.3	3.1	3.7	4.3	0	0.6	103	0.1	13	90	131	51	0.45	0.05	32	30	16	0	0.08	0.06	0.28	0.8	0.053	9	2	18	2.57143	06	0.857143	04	0.571429
1	12.7918	1	2	0	2	1	10000		3	2	56	56	1	1	120	30	1	63	88.3	3.1	3.7	4.3	0	0.6	103	0.1	13	90	131	51	0.45	0.05	32	30	16	0	0.08	0.06	0.28	0.8	0.053	9	2	14	2	07	1		0
1	8.44658	0	1	0	1	1	100000	30	3	2	9	100	1	2	163	63	0.714286	45	63.0714	2.21429	2.64286	3.07143	0	0.428571	73.5714	0.0714286	9.28571	64.2857	93.5714	36.4286	0.321429	0.0357143	22.8571	21.4286	11.4286	0	0.0571429	0.0428571	0.2	0.571429	0.0378571	6.42857	1.42857	12	1.71429		0		0
1	10.8658	0	1	0	2	1	50000	16	2	2	344	216	3	2	165	53.2	1	63	88.3	3.1	3.7	4.3	0	0.6	103	0.1	13	90	131	51	0.45	0.05	32	30	16	0	0.08	0.06	0.28	0.8	0.053	9	2	14	2	14	2	07	1
1	10.3233	0	1	0	2		50000	17	3	2	104	216	2	2	132	40.8	0.571429	36	50.4571	1.77143	2.11429	2.45714	0	0.342857	58.8571	0.0571429	7.42857	51.4286	74.8571	29.1429	0.257143	0.0285714	18.2857	17.1429	9.14286	0	0.0457143	0.0342857	0.16	0.457143	0.0302857	5.14286	1.14286	14	2	10	1.42857	01	0.142857
1	10.6986	1	4	0	2		50000	18	2	2		100	1	1	159	51	1	63	88.3	3.1	3.7	4.3	0	0.6	103	0.1	13	90	131	51	0.45	0.05	32	30	16	0	0.08	0.06	0.28	0.8	0.053	9	2	14	2	7	1	7	1
1	15.3479	1	3	0	1	5	5000	7	0	2	36	60	3	1	140	45	0	0	0	0	0	0	0	0	0	0	0	0	0	0	0	0	0	0	0	0	0	0	0	0	0	0	0	7	1		0	2	0.285714
1	11.8027	0		0	1	3	100000		3	2	23	100	2	2	150	45	0.428571	27	37.8429	1.32857	1.58571	1.84286	0	0.257143	44.1429	0.0428571	5.57143	38.5714	56.1429	21.8571	0.192857	0.0214286	13.7143	12.8571	6.85714	0	0.0342857	0.0257143	0.12	0.342857	0.0227143	3.85714	0.857143	10	1.42857	8	1.14286	2	0.285714
1	12.6274	1	1	1	2	3	60000		3	2	32	100		1	159	63	0	0	0	0	0	0	0	0	0	0	0	0	0	0	0	0	0	0	0	0	0	0	0	0	0	0	0	14	2	1.2	0.171429	5	0.714286
1	21.5479	1	3	0	1	3	10000	16	2	2	13	60	3	1	130	30	0.142857	9	12.6143	0.442857	0.528571	0.614286	0	0.0857143	14.7143	0.0142857	1.85714	12.8571	18.7143	7.28571	0.0642857	0.00714286	4.57143	4.28571	2.28571	0	0.0114286	0.00857143	0.04	0.114286	0.00757143	1.28571	0.285714	14	2	7	1	14	2
1	15.4329	0	3	0	2	3	30000	9	1	2	45	60	3	1	130	40	0.142857	9	12.6143	0.442857	0.528571	0.614286	0	0.0857143	14.7143	0.0142857	1.85714	12.8571	18.7143	7.28571	0.0642857	0.00714286	4.57143	4.28571	2.28571	0	0.0114286	0.00857143	0.04	0.114286	0.00757143	1.28571	0.285714	14	2	5	0.714286	1	0.142857
1	11.1123	1	1	0	2				3	2	9	60	0	2	140	32.9	0.285714	18	25.2286	0.885714	1.05714	1.22857	0	0.171429	29.4286	0.0285714	3.71429	25.7143	37.4286	14.5714	0.128571	0.0142857	9.14286	8.57143	4.57143	0	0.0228571	0.0171429	0.08	0.228571	0.0151429	2.57143	0.571429	14	2	02	0.285714		0
1	12.4356	1	4	1	3				2	2	23	54	1	1	151	44.15	0.428571	27	37.8429	1.32857	1.58571	1.84286	0	0.257143	44.1429	0.0428571	5.57143	38.5714	56.1429	21.8571	0.192857	0.0214286	13.7143	12.8571	6.85714	0	0.0342857	0.0257143	0.12	0.342857	0.0227143	3.85714	0.857143	14	2	06	0.857143	03	0.428571
1	16.5452	1	4	0	2	5	30000	12	2	2	12	67	3	1		48	0.142857	9	12.6143	0.442857	0.528571	0.614286	0	0.0857143	14.7143	0.0142857	1.85714	12.8571	18.7143	7.28571	0.0642857	0.00714286	4.57143	4.28571	2.28571	0	0.0114286	0.00857143	0.04	0.114286	0.00757143	1.28571	0.285714	14	2	14	2	1	0.142857
1	10.674	1	1	0	1				0	2	1	60	3	1	146	41	0.142857	9	12.6143	0.442857	0.528571	0.614286	0	0.0857143	14.7143	0.0142857	1.85714	12.8571	18.7143	7.28571	0.0642857	0.00714286	4.57143	4.28571	2.28571	0	0.0114286	0.00857143	0.04	0.114286	0.00757143	1.28571	0.285714	14	2	14	2		0
1	12.9945	1	4	0	2			30	3	2		100	2	2	152	45	0.428571	27	37.8429	1.32857	1.58571	1.84286	0	0.257143	44.1429	0.0428571	5.57143	38.5714	56.1429	21.8571	0.192857	0.0214286	13.7143	12.8571	6.85714	0	0.0342857	0.0257143	0.12	0.342857	0.0227143	3.85714	0.857143	7	1	5	0.714286	3	0.428571
1	11.1233	0	2	0	2	1	30000	16	3	2	8	55	3	2	150	50	2.14286	135	189.214	6.64286	7.92857	9.21429	0	1.28571	220.714	0.214286	27.8571	192.857	280.714	109.286	0.964286	0.107143	68.5714	64.2857	34.2857	0	0.171429	0.128571	0.6	1.71429	0.113571	19.2857	4.28571	15	2.14286	10	1.42857	14	2
1	10.6685	1	1	0	1		18000	24	3	2	341	216	3	1	144	27	1	63	88.3	3.1	3.7	4.3	0	0.6	103	0.1	13	90	131	51	0.45	0.05	32	30	16	0	0.08	0.06	0.28	0.8	0.053	9	2	07	1	02	0.285714	07	1
1	12.4027	1	4	0	1	1	5000	11	3	2	22	60	3	2	154	64.15	0.142857	9	12.6143	0.442857	0.528571	0.614286	0	0.0857143	14.7143	0.0142857	1.85714	12.8571	18.7143	7.28571	0.0642857	0.00714286	4.57143	4.28571	2.28571	0	0.0114286	0.00857143	0.04	0.114286	0.00757143	1.28571	0.285714	14	2		0		0
1	11.6959	1	1	1	2	1	9000	14	1	2	17	67	1	1	155	30	0	0	0	0	0	0	0	0	0	0	0	0	0	0	0	0	0	0	0	0	0	0	0	0	0	0	0	14	2	02	0.285714	07	1
1	11.4438	1	1	0	1	3	8000	22	3	2	32	60	0	2	150	43.65	0.285714	18	25.2286	0.885714	1.05714	1.22857	0	0.171429	29.4286	0.0285714	3.71429	25.7143	37.4286	14.5714	0.128571	0.0142857	9.14286	8.57143	4.57143	0	0.0228571	0.0171429	0.08	0.228571	0.0151429	2.57143	0.571429	14	2	07	1		0
1	10.7096	1	1	0	1	5	60000		1	2	61	92	0	1	121	27	0.285714	18	25.2286	0.885714	1.05714	1.22857	0	0.171429	29.4286	0.0285714	3.71429	25.7143	37.4286	14.5714	0.128571	0.0142857	9.14286	8.57143	4.57143	0	0.0228571	0.0171429	0.08	0.228571	0.0151429	2.57143	0.571429	14	2	5	0.714286	10	1.42857
1	10.7507	0	4	0	1	5	150000	17	3	2	37	100	2	2	163	62	1	63	88.3	3.1	3.7	4.3	0	0.6	103	0.1	13	90	131	51	0.45	0.05	32	30	16	0	0.08	0.06	0.28	0.8	0.053	9	2	7	1	7	1	3	0.428571
1	12.937	1	2	1		5			2	2	24	55	2	1	149	36	0.714286	45	63.0714	2.21429	2.64286	3.07143	0	0.428571	73.5714	0.0714286	9.28571	64.2857	93.5714	36.4286	0.321429	0.0357143	22.8571	21.4286	11.4286	0	0.0571429	0.0428571	0.2	0.571429	0.0378571	6.42857	1.42857	20	2.85714	1	0.142857		0
1	11.1233	1	2	0	2	3	30000	12	2	2	11	55	1	1	153	47	1	63	88.3	3.1	3.7	4.3	0	0.6	103	0.1	13	90	131	51	0.45	0.05	32	30	16	0	0.08	0.06	0.28	0.8	0.053	9	2	14	2	5	0.714286	15	2.14286
1	11.7507	1	1	1	2				1	2	2	67	2	2		31	0	0	0	0	0	0	0	0	0	0	0	0	0	0	0	0	0	0	0	0	0	0	0	0	0	0	0	14	2		0	14	2
1	10.5014	0	1	0	1	3	10000	10	3	2	1	92	3	2	124	28	1	63	88.3	3.1	3.7	4.3	0	0.6	103	0.1	13	90	131	51	0.45	0.05	32	30	16	0	0.08	0.06	0.28	0.8	0.053	9	2	21	3		0	7	1
1	14.4466	1	3	1	1		15000	7	2	2	34	60	3	1	160	45	0	0	0	0	0	0	0	0	0	0	0	0	0	0	0	0	0	0	0	0	0	0	0	0	0	0	0		0	5	0.714286		0
1	11.3699	0	1	0	1	5	8000	16	3	2	306	216	2	1	160	60.9	0.428571	27	37.8429	1.32857	1.58571	1.84286	0	0.257143	44.1429	0.0428571	5.57143	38.5714	56.1429	21.8571	0.192857	0.0214286	13.7143	12.8571	6.85714	0	0.0342857	0.0257143	0.12	0.342857	0.0227143	3.85714	0.857143	14	2	07	1	03	0.428571
1	12.6959	1	1	1	5	1			3	2	313	216	3	0	156	39.4	0.142857	9	12.6143	0.442857	0.528571	0.614286	0	0.0857143	14.7143	0.0142857	1.85714	12.8571	18.7143	7.28571	0.0642857	0.00714286	4.57143	4.28571	2.28571	0	0.0114286	0.00857143	0.04	0.114286	0.00757143	1.28571	0.285714	14	2	21	3	07	1
1	21.5479	1	3	0	3	3			3	2	36	60	3	2	125	45	0	0	0	0	0	0	0	0	0	0	0	0	0	0	0	0	0	0	0	0	0	0	0	0	0	0	0		0		0		0
1	13.8877	1	4	0	4	5	15000	12	1	2	5	33	2	2	159	63	0.428571	27	37.8429	1.32857	1.58571	1.84286	0	0.257143	44.1429	0.0428571	5.57143	38.5714	56.1429	21.8571	0.192857	0.0214286	13.7143	12.8571	6.85714	0	0.0342857	0.0257143	0.12	0.342857	0.0227143	3.85714	0.857143	14	2	2	0.285714	1	0.142857
1	12.2384	0	4	0	2	5	300000	22	3	2	23	100		2	163	49	0.142857	9	12.6143	0.442857	0.528571	0.614286	0	0.0857143	14.7143	0.0142857	1.85714	12.8571	18.7143	7.28571	0.0642857	0.00714286	4.57143	4.28571	2.28571	0	0.0114286	0.00857143	0.04	0.114286	0.00757143	1.28571	0.285714	7	1	7	1	5	0.714286
1	12.7397	1	4	0	1	3	20000	15	3	2	4	100	3	2	164	61	1	63	88.3	3.1	3.7	4.3	0	0.6	103	0.1	13	90	131	51	0.45	0.05	32	30	16	0	0.08	0.06	0.28	0.8	0.053	9	2	14	2	7	1		0
1	14.1041	1	1	0	2				1	2	16	92	3		152	55	0.142857	9	12.6143	0.442857	0.528571	0.614286	0	0.0857143	14.7143	0.0142857	1.85714	12.8571	18.7143	7.28571	0.0642857	0.00714286	4.57143	4.28571	2.28571	0	0.0114286	0.00857143	0.04	0.114286	0.00757143	1.28571	0.285714	14	2	2	0.285714	7	1
1	11.8438	0	4	1	1	1	20000	22	2	2	7	60	3	2	163	44	1	63	88.3	3.1	3.7	4.3	0	0.6	103	0.1	13	90	131	51	0.45	0.05	32	30	16	0	0.08	0.06	0.28	0.8	0.053	9	2	14	2	14	2		0
1	9.98082	0	1	0	2				2	2		92	3	1	132	28	1	63	88.3	3.1	3.7	4.3	0	0.6	103	0.1	13	90	131	51	0.45	0.05	32	30	16	0	0.08	0.06	0.28	0.8	0.053	9	2	14	2	1	0.142857	2	0.285714
1	9.00822	0	1	1	1	1	300000		3	2	6	100	3	2	163	63.2	1	63	88.3	3.1	3.7	4.3	0	0.6	103	0.1	13	90	131	51	0.45	0.05	32	30	16	0	0.08	0.06	0.28	0.8	0.053	9	2	7	1	7	1	7	1
1	10.8192	1	1	0	2	3	20000		1	1	223	52	2	2		41	0.428571	27	37.8429	1.32857	1.58571	1.84286	0	0.257143	44.1429	0.0428571	5.57143	38.5714	56.1429	21.8571	0.192857	0.0214286	13.7143	12.8571	6.85714	0	0.0342857	0.0257143	0.12	0.342857	0.0227143	3.85714	0.857143	14	2	3	0.428571	4	0.571429
1	11.8164	1	4	0	1				2	2		54	1	1	147	37.5	0.285714	18	25.2286	0.885714	1.05714	1.22857	0	0.171429	29.4286	0.0285714	3.71429	25.7143	37.4286	14.5714	0.128571	0.0142857	9.14286	8.57143	4.57143	0	0.0228571	0.0171429	0.08	0.228571	0.0151429	2.57143	0.571429	14	2	06	0.857143	07	1
1	15.4219	1	2	1	5	3	10000	2	2	2	36	56	1	2	147	48	0.142857	9	12.6143	0.442857	0.528571	0.614286	0	0.0857143	14.7143	0.0142857	1.85714	12.8571	18.7143	7.28571	0.0642857	0.00714286	4.57143	4.28571	2.28571	0	0.0114286	0.00857143	0.04	0.114286	0.00757143	1.28571	0.285714	14	2	01	0.142857	14	2
1	12.074	1	2	0		0		12	0	2	42	55	3	2	145	39	0.142857	9	12.6143	0.442857	0.528571	0.614286	0	0.0857143	14.7143	0.0142857	1.85714	12.8571	18.7143	7.28571	0.0642857	0.00714286	4.57143	4.28571	2.28571	0	0.0114286	0.00857143	0.04	0.114286	0.00757143	1.28571	0.285714	14	2	7	1	7	1
1	11.1562	1	1	0	2	1			2	2		60		1	146	35	1	63	88.3	3.1	3.7	4.3	0	0.6	103	0.1	13	90	131	51	0.45	0.05	32	30	16	0	0.08	0.06	0.28	0.8	0.053	9	2	14	2	06	0.857143	07	1
1	10.0438	1	1	0	1	5			3	2	5	100	1	1	164	60	0.714286	45	63.0714	2.21429	2.64286	3.07143	0	0.428571	73.5714	0.0714286	9.28571	64.2857	93.5714	36.4286	0.321429	0.0357143	22.8571	21.4286	11.4286	0	0.0571429	0.0428571	0.2	0.571429	0.0378571	6.42857	1.42857	7	1	7	1		0
1	9.97808	0	1	1	4		8000		2	2	20	216	3	1	168	42.95	0.142857	9	12.6143	0.442857	0.528571	0.614286	0	0.0857143	14.7143	0.0142857	1.85714	12.8571	18.7143	7.28571	0.0642857	0.00714286	4.57143	4.28571	2.28571	0	0.0114286	0.00857143	0.04	0.114286	0.00757143	1.28571	0.285714	14	2	14	2	07	1
1	11.7616	1	4	0	2				2	1	37	54	1	1	139	37.5	1	63	88.3	3.1	3.7	4.3	0	0.6	103	0.1	13	90	131	51	0.45	0.05	32	30	16	0	0.08	0.06	0.28	0.8	0.053	9	2	14	2	06	0.857143	03	0.428571
1	12.1288	0	1	0	1	1	25000	27	2	2	367	216	3	2	150	34.65	0.857143	54	75.6857	2.65714	3.17143	3.68571	0	0.514286	88.2857	0.0857143	11.1429	77.1429	112.286	43.7143	0.385714	0.0428571	27.4286	25.7143	13.7143	0	0.0685714	0.0514286	0.24	0.685714	0.0454286	7.71429	1.71429	14	2	14	2	01	0.142857
1	12.4137	0	1	0	5		8500		1	2	5	92		1	125	38	0	0	0	0	0	0	0	0	0	0	0	0	0	0	0	0	0	0	0	0	0	0	0	0	0	0	0	14	2		0	14	2
1	12.063	1	2	0	2	3	10000		2	2	10	56	3	1	145	39	0.142857	9	12.6143	0.442857	0.528571	0.614286	0	0.0857143	14.7143	0.0142857	1.85714	12.8571	18.7143	7.28571	0.0642857	0.00714286	4.57143	4.28571	2.28571	0	0.0114286	0.00857143	0.04	0.114286	0.00757143	1.28571	0.285714	14	2	1	0.142857	1	0.142857
1	11.9288	1	2	0	1	1	15000	9	3	2	13	55		2	152	37	1	63	88.3	3.1	3.7	4.3	0	0.6	103	0.1	13	90	131	51	0.45	0.05	32	30	16	0	0.08	0.06	0.28	0.8	0.053	9	2	21	3	1	0.142857	7	1
1	11.1123	1	1	0	1	5			3	2	20	60	0	2	138	30.3	0.285714	18	25.2286	0.885714	1.05714	1.22857	0	0.171429	29.4286	0.0285714	3.71429	25.7143	37.4286	14.5714	0.128571	0.0142857	9.14286	8.57143	4.57143	0	0.0228571	0.0171429	0.08	0.228571	0.0151429	2.57143	0.571429	14	2	04	0.571429	01	0.142857
1	11.0384	0	4	0	2	1			0	1	10	100	2	1	164	44.1	1	63	88.3	3.1	3.7	4.3	0	0.6	103	0.1	13	90	131	51	0.45	0.05	32	30	16	0	0.08	0.06	0.28	0.8	0.053	9	2	14	2	3	0.428571		0
1	12.6137	0	1	1	2		100000	15	3	2	27	216	3	2	137	48.1	1	63	88.3	3.1	3.7	4.3	0	0.6	103	0.1	13	90	131	51	0.45	0.05	32	30	16	0	0.08	0.06	0.28	0.8	0.053	9	2	14	2	14	2	02	0.285714
1	12.3479	1	3	0	1	3			1	2	13	67	0	2	142	36	1	63	88.3	3.1	3.7	4.3	0	0.6	103	0.1	13	90	131	51	0.45	0.05	32	30	16	0	0.08	0.06	0.28	0.8	0.053	9	2	14	2	04	0.571429	01	0.142857
1	13.8438	1	3	1	1	5	30000	8	1	2	23	67	3	1	161	66	1	63	88.3	3.1	3.7	4.3	0	0.6	103	0.1	13	90	131	51	0.45	0.05	32	30	16	0	0.08	0.06	0.28	0.8	0.053	9	2	14	2	7	1	7	1
1	11.7973	1	1	0	1	1	15000	7	1	2	8	92	3	2	159	47	0.428571	27	37.8429	1.32857	1.58571	1.84286	0	0.257143	44.1429	0.0428571	5.57143	38.5714	56.1429	21.8571	0.192857	0.0214286	13.7143	12.8571	6.85714	0	0.0342857	0.0257143	0.12	0.342857	0.0227143	3.85714	0.857143	14	2	5	0.714286		0
1	10.0548	0	1	1	1	1	30000	17	3	2	308	216	3	1	158	30.3	1	63	88.3	3.1	3.7	4.3	0	0.6	103	0.1	13	90	131	51	0.45	0.05	32	30	16	0	0.08	0.06	0.28	0.8	0.053	9	2	14	2	14	2		0
1	11.8466	0	1		1	5	50000		3	2	2	100	3	2	150	51.8	1	63	88.3	3.1	3.7	4.3	0	0.6	103	0.1	13	90	131	51	0.45	0.05	32	30	16	0	0.08	0.06	0.28	0.8	0.053	9	2	14	2	7	1		0
1	12.3918	0	1	0	2	3	6000	23	2	2	373	216	0	2	149	35.55	0.428571	27	37.8429	1.32857	1.58571	1.84286	0	0.257143	44.1429	0.0428571	5.57143	38.5714	56.1429	21.8571	0.192857	0.0214286	13.7143	12.8571	6.85714	0	0.0342857	0.0257143	0.12	0.342857	0.0227143	3.85714	0.857143	14	2	14	2		0
1	15.4219	1	3	0	3	3	70000	6	1	2	4	56	3	1	145	39.4	1	63	88.3	3.1	3.7	4.3	0	0.6	103	0.1	13	90	131	51	0.45	0.05	32	30	16	0	0.08	0.06	0.28	0.8	0.053	9	2	14	2	6	0.857143	1	0.142857
1	9.89589	0	1	0	2		40000	19	2	2	30	60	3	1	161	45.5	0.571429	36	50.4571	1.77143	2.11429	2.45714	0	0.342857	58.8571	0.0571429	7.42857	51.4286	74.8571	29.1429	0.257143	0.0285714	18.2857	17.1429	9.14286	0	0.0457143	0.0342857	0.16	0.457143	0.0302857	5.14286	1.14286	14	2	14	2	03	0.428571
1	10.1589	1	1	0	2				2	1	29	60	1	1	136	29.2	0	0	0	0	0	0	0	0	0	0	0	0	0	0	0	0	0	0	0	0	0	0	0	0	0	0	0	14	2		0		0
1	11	1	1	0					1	1		60	2	1	147	37.5	0	0	0	0	0	0	0	0	0	0	0	0	0	0	0	0	0	0	0	0	0	0	0	0	0	0	0	14	2		0		0
1	13.0877	1	4	0	2				0	1		54	1	1	150	41.5	0	0	0	0	0	0	0	0	0	0	0	0	0	0	0	0	0	0	0	0	0	0	0	0	0	0	0	14	2	10	1.42857	02	0.285714
1	10.8	0	1	0	2		20000	10	2	2	50	92	1	2	152	40.3	0.142857	9	12.6143	0.442857	0.528571	0.614286	0	0.0857143	14.7143	0.0142857	1.85714	12.8571	18.7143	7.28571	0.0642857	0.00714286	4.57143	4.28571	2.28571	0	0.0114286	0.00857143	0.04	0.114286	0.00757143	1.28571	0.285714	14	2	7	1	7	1
1	21.5479	1	3	0	3	1	40000	8	2	2	6	60	2	1			0.428571	27	37.8429	1.32857	1.58571	1.84286	0	0.257143	44.1429	0.0428571	5.57143	38.5714	56.1429	21.8571	0.192857	0.0214286	13.7143	12.8571	6.85714	0	0.0342857	0.0257143	0.12	0.342857	0.0227143	3.85714	0.857143	14	2	7	1	14	2
1	11.1233	0	2	1	1	3	25000	15	2	2	45	55	3	1	160	52	0.428571	27	37.8429	1.32857	1.58571	1.84286	0	0.257143	44.1429	0.0428571	5.57143	38.5714	56.1429	21.8571	0.192857	0.0214286	13.7143	12.8571	6.85714	0	0.0342857	0.0257143	0.12	0.342857	0.0227143	3.85714	0.857143	14	2	10	1.42857	02	0.285714
1	11.8466	0	4	1	1	3	20000	22	0	2	4	60	3	2	165	44.9	1	63	88.3	3.1	3.7	4.3	0	0.6	103	0.1	13	90	131	51	0.45	0.05	32	30	16	0	0.08	0.06	0.28	0.8	0.053	9	2	14	2	14	2		0
1	11.3863	1	1	0	2	1	50000	22	3	2	36	100	0	1	154	39	0	0	0	0	0	0	0	0	0	0	0	0	0	0	0	0	0	0	0	0	0	0	0	0	0	0	0		0		0		0
1	12.6959	0	4	1	1	7	30000	16	1	2	24	100	3	2	156	36	0.285714	18	25.2286	0.885714	1.05714	1.22857	0	0.171429	29.4286	0.0285714	3.71429	25.7143	37.4286	14.5714	0.128571	0.0142857	9.14286	8.57143	4.57143	0	0.0228571	0.0171429	0.08	0.228571	0.0151429	2.57143	0.571429	7	1	7	1	2	0.285714
1	13.2438	1	2	0	2	1		18	3	1	15	100	0	1	160	54	1	63	88.3	3.1	3.7	4.3	0	0.6	103	0.1	13	90	131	51	0.45	0.05	32	30	16	0	0.08	0.06	0.28	0.8	0.053	9	2	7	1	6	0.857143	3	0.428571
1	11.6055	1	1	0	2	7			2	2		100			154	46	0.428571	27	37.8429	1.32857	1.58571	1.84286	0	0.257143	44.1429	0.0428571	5.57143	38.5714	56.1429	21.8571	0.192857	0.0214286	13.7143	12.8571	6.85714	0	0.0342857	0.0257143	0.12	0.342857	0.0227143	3.85714	0.857143	14	2	2	0.285714	5	0.714286
1	11.1233	0	2	1	2	3	15000	12	3	2	43	55	3	1	150	40	1	63	88.3	3.1	3.7	4.3	0	0.6	103	0.1	13	90	131	51	0.45	0.05	32	30	16	0	0.08	0.06	0.28	0.8	0.053	9	2	14	2	7	1	14	2
1	11.7205	1	1	0	1	5	100000	17	3	2	10	100	2	2	155	47.2	1	63	88.3	3.1	3.7	4.3	0	0.6	103	0.1	13	90	131	51	0.45	0.05	32	30	16	0	0.08	0.06	0.28	0.8	0.053	9	2	14	2	7	1		0
1	11.411	1	1	0	2	3	30000	21	3	2	10	67	3	2	127	35	0.428571	27	37.8429	1.32857	1.58571	1.84286	0	0.257143	44.1429	0.0428571	5.57143	38.5714	56.1429	21.8571	0.192857	0.0214286	13.7143	12.8571	6.85714	0	0.0342857	0.0257143	0.12	0.342857	0.0227143	3.85714	0.857143	14	2	04	0.571429	07	1
1	10.0082	0	1	0	3	5	200000	20	3	2	10	100	3	1	158	69.9	0.714286	45	63.0714	2.21429	2.64286	3.07143	0	0.428571	73.5714	0.0714286	9.28571	64.2857	93.5714	36.4286	0.321429	0.0357143	22.8571	21.4286	11.4286	0	0.0571429	0.0428571	0.2	0.571429	0.0378571	6.42857	1.42857	10	1.42857	10	1.42857		0
1	13.6603	0	3	0	2	5	15000	14	2	2	6	67	1	1	152.2	45	0.142857	9	12.6143	0.442857	0.528571	0.614286	0	0.0857143	14.7143	0.0142857	1.85714	12.8571	18.7143	7.28571	0.0642857	0.00714286	4.57143	4.28571	2.28571	0	0.0114286	0.00857143	0.04	0.114286	0.00757143	1.28571	0.285714	14	2	06	0.857143	12	1.71429
1	14.5671	0	3	0	5	3			1	2	29	56	3	1	162.5	43	0.857143	54	75.6857	2.65714	3.17143	3.68571	0	0.514286	88.2857	0.0857143	11.1429	77.1429	112.286	43.7143	0.385714	0.0428571	27.4286	25.7143	13.7143	0	0.0685714	0.0514286	0.24	0.685714	0.0454286	7.71429	1.71429	14	2	6	0.857143	7	1
1	13.3945	0	4	0	1	7	18000	12	2	2	23	67	3	2	145	28	0.285714	18	25.2286	0.885714	1.05714	1.22857	0	0.171429	29.4286	0.0285714	3.71429	25.7143	37.4286	14.5714	0.128571	0.0142857	9.14286	8.57143	4.57143	0	0.0228571	0.0171429	0.08	0.228571	0.0151429	2.57143	0.571429	14	2	21	3	14	2
1	10.6603	1	1	1	1				2	1		60	1	1	126	22.2	0	0	0	0	0	0	0	0	0	0	0	0	0	0	0	0	0	0	0	0	0	0	0	0	0	0	0	14	2	06	0.857143		0
1	12.189	1	4	1	1	7	50000	14	2	2	8	100	0	1	149	46	1	63	88.3	3.1	3.7	4.3	0	0.6	103	0.1	13	90	131	51	0.45	0.05	32	30	16	0	0.08	0.06	0.28	0.8	0.053	9	2	7	1	3	0.428571		0
1	11.0438	1	1	0	1	1	10000	5	2	2	64	92	3	2	121	38	0.714286	45	63.0714	2.21429	2.64286	3.07143	0	0.428571	73.5714	0.0714286	9.28571	64.2857	93.5714	36.4286	0.321429	0.0357143	22.8571	21.4286	11.4286	0	0.0571429	0.0428571	0.2	0.571429	0.0378571	6.42857	1.42857	14	2	14	2	14	2
1	13.5863	1	2	1	1	1	16000	25	3	2	6	67	3	1	160	50	0.571429	36	50.4571	1.77143	2.11429	2.45714	0	0.342857	58.8571	0.0571429	7.42857	51.4286	74.8571	29.1429	0.257143	0.0285714	18.2857	17.1429	9.14286	0	0.0457143	0.0342857	0.16	0.457143	0.0302857	5.14286	1.14286	21	3	7	1	7	1
1	11.0575	1	4	0	1	3	50000		2	2	32	54	3	1	150	56.5	0.285714	18	25.2286	0.885714	1.05714	1.22857	0	0.171429	29.4286	0.0285714	3.71429	25.7143	37.4286	14.5714	0.128571	0.0142857	9.14286	8.57143	4.57143	0	0.0228571	0.0171429	0.08	0.228571	0.0151429	2.57143	0.571429	14	2	06	0.857143	03	0.428571
1	13.6849	0	4	0	1	5	25000		3	2	5	60	1	2	155	42.9	1	63	88.3	3.1	3.7	4.3	0	0.6	103	0.1	13	90	131	51	0.45	0.05	32	30	16	0	0.08	0.06	0.28	0.8	0.053	9	2	14	2	21	3	03	0.428571
1	11.9562	1	1	0	1	3	80000	12	2	2	25	100	2	2	155	41	1	63	88.3	3.1	3.7	4.3	0	0.6	103	0.1	13	90	131	51	0.45	0.05	32	30	16	0	0.08	0.06	0.28	0.8	0.053	9	2	14	2	7	1	2	0.285714
1	11.4301	1	1	0	3	5	12000	8	2	2	87	92	3	2	125	50	0.428571	27	37.8429	1.32857	1.58571	1.84286	0	0.257143	44.1429	0.0428571	5.57143	38.5714	56.1429	21.8571	0.192857	0.0214286	13.7143	12.8571	6.85714	0	0.0342857	0.0257143	0.12	0.342857	0.0227143	3.85714	0.857143	7	1	2	0.285714	1	0.142857
1	12.0712	1	3	0	2	5	20000	18	2	2	18	67	2	2	162	60	1	63	88.3	3.1	3.7	4.3	0	0.6	103	0.1	13	90	131	51	0.45	0.05	32	30	16	0	0.08	0.06	0.28	0.8	0.053	9	2	14	2	14	2		0
1	12.8329	1	4	0	1		12000	10	1	2	15	54	3	1	146	43.7	0.428571	27	37.8429	1.32857	1.58571	1.84286	0	0.257143	44.1429	0.0428571	5.57143	38.5714	56.1429	21.8571	0.192857	0.0214286	13.7143	12.8571	6.85714	0	0.0342857	0.0257143	0.12	0.342857	0.0227143	3.85714	0.857143	14	2	09	1.28571	03	0.428571
1	13.0192	1	4	1	1		20000	5	1	2		54	1	2	142	36.2	1	63	88.3	3.1	3.7	4.3	0	0.6	103	0.1	13	90	131	51	0.45	0.05	32	30	16	0	0.08	0.06	0.28	0.8	0.053	9	2	14	2	14	2	04	0.571429
1	11.0438	0	1	0	2		30000	18	2	2	102	216	2	2	182	44.7	1	63	88.3	3.1	3.7	4.3	0	0.6	103	0.1	13	90	131	51	0.45	0.05	32	30	16	0	0.08	0.06	0.28	0.8	0.053	9	2	14	2	14	2	03	0.428571
1	9.89863	1	1	1			10000	25	3	2	289	216	3	2	148	38.35	1	63	88.3	3.1	3.7	4.3	0	0.6	103	0.1	13	90	131	51	0.45	0.05	32	30	16	0	0.08	0.06	0.28	0.8	0.053	9	2	14	2	14	2	07	1
1	10.6	1	1	0	3				2	1		60	0	1	150	34.2	0.142857	9	12.6143	0.442857	0.528571	0.614286	0	0.0857143	14.7143	0.0142857	1.85714	12.8571	18.7143	7.28571	0.0642857	0.00714286	4.57143	4.28571	2.28571	0	0.0114286	0.00857143	0.04	0.114286	0.00757143	1.28571	0.285714	14	2		0	02	0.285714
1	12.0274	1	3	0	4		15000	18	1	2	22	50	3	2	148	33.15	0.142857	9	12.6143	0.442857	0.528571	0.614286	0	0.0857143	14.7143	0.0142857	1.85714	12.8571	18.7143	7.28571	0.0642857	0.00714286	4.57143	4.28571	2.28571	0	0.0114286	0.00857143	0.04	0.114286	0.00757143	1.28571	0.285714	14	2	21	3	02	0.285714
1	11.7726	1	4	0	1		20000	18	2	2	22	54	1	2	150	34.45	0.571429	36	50.4571	1.77143	2.11429	2.45714	0	0.342857	58.8571	0.0571429	7.42857	51.4286	74.8571	29.1429	0.257143	0.0285714	18.2857	17.1429	9.14286	0	0.0457143	0.0342857	0.16	0.457143	0.0302857	5.14286	1.14286	14	2	21	3	06	0.857143
1	14.9973	1	1	0	4		15000	6	1	2	92	92	3	1	150	44	0	0	0	0	0	0	0	0	0	0	0	0	0	0	0	0	0	0	0	0	0	0	0	0	0	0	0		0		0		0
1	9.6411	1	2	0	2	3	30000		1	2	2	54	3	2	142	32.3	0.571429	36	50.4571	1.77143	2.11429	2.45714	0	0.342857	58.8571	0.0571429	7.42857	51.4286	74.8571	29.1429	0.257143	0.0285714	18.2857	17.1429	9.14286	0	0.0457143	0.0342857	0.16	0.457143	0.0302857	5.14286	1.14286	14	2	10	1.42857	07	1
1	10.3671	1	2	1	2	5			1	2	6	54	3	2	144	26.5	1	63	88.3	3.1	3.7	4.3	0	0.6	103	0.1	13	90	131	51	0.45	0.05	32	30	16	0	0.08	0.06	0.28	0.8	0.053	9	2	14	2	06	0.857143		0
1	11.1863	0	1	0	3	5			3	2	326	216	1	1	146	39.1	0.428571	27	37.8429	1.32857	1.58571	1.84286	0	0.257143	44.1429	0.0428571	5.57143	38.5714	56.1429	21.8571	0.192857	0.0214286	13.7143	12.8571	6.85714	0	0.0342857	0.0257143	0.12	0.342857	0.0227143	3.85714	0.857143	14	2	14	2	01	0.142857
1	21.5479	0	3	0	4		16680	8	2	2	39	60	2	2			0.428571	27	37.8429	1.32857	1.58571	1.84286	0	0.257143	44.1429	0.0428571	5.57143	38.5714	56.1429	21.8571	0.192857	0.0214286	13.7143	12.8571	6.85714	0	0.0342857	0.0257143	0.12	0.342857	0.0227143	3.85714	0.857143	14	2	7	1	14	2
1	10.4795	1	1	1	3	1			3	2		100	2	2	147	44	1	63	88.3	3.1	3.7	4.3	0	0.6	103	0.1	13	90	131	51	0.45	0.05	32	30	16	0	0.08	0.06	0.28	0.8	0.053	9	2	14	2	2	0.285714		0
1	12.2986	1	4	0	1		5000	18	2	1		54	3	1	158	52.2	0.428571	27	37.8429	1.32857	1.58571	1.84286	0	0.257143	44.1429	0.0428571	5.57143	38.5714	56.1429	21.8571	0.192857	0.0214286	13.7143	12.8571	6.85714	0	0.0342857	0.0257143	0.12	0.342857	0.0227143	3.85714	0.857143	14	2	06	0.857143	07	1
1	11.0877	0	1	0	2				1	2	379	216	2	1	148	34.3	0.857143	54	75.6857	2.65714	3.17143	3.68571	0	0.514286	88.2857	0.0857143	11.1429	77.1429	112.286	43.7143	0.385714	0.0428571	27.4286	25.7143	13.7143	0	0.0685714	0.0514286	0.24	0.685714	0.0454286	7.71429	1.71429	14	2	10	1.42857	03	0.428571
1	12.737	0	4	0	1	1	60000	17	3	2	1	100	3	2	173	43.6	1	63	88.3	3.1	3.7	4.3	0	0.6	103	0.1	13	90	131	51	0.45	0.05	32	30	16	0	0.08	0.06	0.28	0.8	0.053	9	2	14	2	5	0.714286	3	0.428571
1	10.1918	1	1	0	1		20000	16	2	1	32	60	2	1	146	31	0.142857	9	12.6143	0.442857	0.528571	0.614286	0	0.0857143	14.7143	0.0142857	1.85714	12.8571	18.7143	7.28571	0.0642857	0.00714286	4.57143	4.28571	2.28571	0	0.0114286	0.00857143	0.04	0.114286	0.00757143	1.28571	0.285714	14	2		0	03	0.428571
1	10.874	1	2	0	2	3			3	2	345	60	2	2	150	44.1	0.428571	27	37.8429	1.32857	1.58571	1.84286	0	0.257143	44.1429	0.0428571	5.57143	38.5714	56.1429	21.8571	0.192857	0.0214286	13.7143	12.8571	6.85714	0	0.0342857	0.0257143	0.12	0.342857	0.0227143	3.85714	0.857143	14	2	10	1.42857	04	0.571429
1	11.3863	1	1	0	2	1	50000	18	3	2	36	100	0	1	154	39	0	0	0	0	0	0	0	0	0	0	0	0	0	0	0	0	0	0	0	0	0	0	0	0	0	0	0		0		0		0
1	11.9014	0	1	0	1	5			3	2		100		1	155	42	0.142857	9	12.6143	0.442857	0.528571	0.614286	0	0.0857143	14.7143	0.0142857	1.85714	12.8571	18.7143	7.28571	0.0642857	0.00714286	4.57143	4.28571	2.28571	0	0.0114286	0.00857143	0.04	0.114286	0.00757143	1.28571	0.285714	15	2.14286	02	0.285714		0
1	12.2082	0	4	0	2	3	50000	24	2	2	6	100	3	1	165	80.6	1	63	88.3	3.1	3.7	4.3	0	0.6	103	0.1	13	90	131	51	0.45	0.05	32	30	16	0	0.08	0.06	0.28	0.8	0.053	9	2	14	2	7	1	2	0.285714
1	11.0411	1	1	0	1	1			1	2	38	67	3	1	146	22	1	63	88.3	3.1	3.7	4.3	0	0.6	103	0.1	13	90	131	51	0.45	0.05	32	30	16	0	0.08	0.06	0.28	0.8	0.053	9	2	14	2	14	2	07	1
1	9.27671	1	1	0	1				2	2		60	2	1	150	46.4	0.285714	18	25.2286	0.885714	1.05714	1.22857	0	0.171429	29.4286	0.0285714	3.71429	25.7143	37.4286	14.5714	0.128571	0.0142857	9.14286	8.57143	4.57143	0	0.0228571	0.0171429	0.08	0.228571	0.0151429	2.57143	0.571429	14	2		0	02	0.285714
1	10.411	1	1	1	1	5			3	2	62	60	2	1	149	42.7	0.285714	18	25.2286	0.885714	1.05714	1.22857	0	0.171429	29.4286	0.0285714	3.71429	25.7143	37.4286	14.5714	0.128571	0.0142857	9.14286	8.57143	4.57143	0	0.0228571	0.0171429	0.08	0.228571	0.0151429	2.57143	0.571429	14	2	02	0.285714	03	0.428571
1	12.8493	0	4	0	3	1	30000	23	2	2	10	60	3	2	177	83.6	0.428571	27	37.8429	1.32857	1.58571	1.84286	0	0.257143	44.1429	0.0428571	5.57143	38.5714	56.1429	21.8571	0.192857	0.0214286	13.7143	12.8571	6.85714	0	0.0342857	0.0257143	0.12	0.342857	0.0227143	3.85714	0.857143	14	2	14	2	01	0.142857
1	11.8247	0	1	1	1	1	8000	7	3	2		216	3	1	121	26	1	63	88.3	3.1	3.7	4.3	0	0.6	103	0.1	13	90	131	51	0.45	0.05	32	30	16	0	0.08	0.06	0.28	0.8	0.053	9	2	14	2	06	0.857143	07	1
1	14.211	0	4	1	4	5	15000	5	1	2		60	2	1	158	46	0.285714	18	25.2286	0.885714	1.05714	1.22857	0	0.171429	29.4286	0.0285714	3.71429	25.7143	37.4286	14.5714	0.128571	0.0142857	9.14286	8.57143	4.57143	0	0.0228571	0.0171429	0.08	0.228571	0.0151429	2.57143	0.571429	14	2	14	2	07	1
1	16.8548	1	4	0	1	3	25000		2	2	11	67	3	1			0.142857	9	12.6143	0.442857	0.528571	0.614286	0	0.0857143	14.7143	0.0142857	1.85714	12.8571	18.7143	7.28571	0.0642857	0.00714286	4.57143	4.28571	2.28571	0	0.0114286	0.00857143	0.04	0.114286	0.00757143	1.28571	0.285714	14	2	02	0.285714		0
1	11.2521	1	1	0	2	3	40000	14	1	2	36	60	3	1	145	34.95	0.285714	18	25.2286	0.885714	1.05714	1.22857	0	0.171429	29.4286	0.0285714	3.71429	25.7143	37.4286	14.5714	0.128571	0.0142857	9.14286	8.57143	4.57143	0	0.0228571	0.0171429	0.08	0.228571	0.0151429	2.57143	0.571429	14	2	08	1.14286	03	0.428571
1	11.9014	0	1	0	1	5	600000	18	3	2	23	100	1	2	165	68	0.571429	36	50.4571	1.77143	2.11429	2.45714	0	0.342857	58.8571	0.0571429	7.42857	51.4286	74.8571	29.1429	0.257143	0.0285714	18.2857	17.1429	9.14286	0	0.0457143	0.0342857	0.16	0.457143	0.0302857	5.14286	1.14286	7	1	7	1	7	1
1	13.7041	1	4	1	1				1	2	29	54	3	1	180	60.65	0.571429	36	50.4571	1.77143	2.11429	2.45714	0	0.342857	58.8571	0.0571429	7.42857	51.4286	74.8571	29.1429	0.257143	0.0285714	18.2857	17.1429	9.14286	0	0.0457143	0.0342857	0.16	0.457143	0.0302857	5.14286	1.14286	14	2	09	1.28571	04	0.571429
1	12.9973	1	2	0	3	1	5000		0	2	34	55	3	1	150	37	1	63	88.3	3.1	3.7	4.3	0	0.6	103	0.1	13	90	131	51	0.45	0.05	32	30	16	0	0.08	0.06	0.28	0.8	0.053	9	2	7	1	7	1	7	1
1	11.8658	0	1	0	1	7	15000	16	3	2	354	216	3	1	140	49.7	1	63	88.3	3.1	3.7	4.3	0	0.6	103	0.1	13	90	131	51	0.45	0.05	32	30	16	0	0.08	0.06	0.28	0.8	0.053	9	2	14	2	14	2		0
1	13.5123	1	3	0	1	3	10000	24	2	2	30	65	2	2	148	51.6	1	63	88.3	3.1	3.7	4.3	0	0.6	103	0.1	13	90	131	51	0.45	0.05	32	30	16	0	0.08	0.06	0.28	0.8	0.053	9	2	14	2	14	2	14	2
1	12.1014	1	1	0	2				2	1		60	2	1	140	36.6	0.428571	27	37.8429	1.32857	1.58571	1.84286	0	0.257143	44.1429	0.0428571	5.57143	38.5714	56.1429	21.8571	0.192857	0.0214286	13.7143	12.8571	6.85714	0	0.0342857	0.0257143	0.12	0.342857	0.0227143	3.85714	0.857143	14	2	14	2	06	0.857143
1	9.90959	0	1	1	2	5	35000	14	3	2		92	3	2	130	34	0.428571	27	37.8429	1.32857	1.58571	1.84286	0	0.257143	44.1429	0.0428571	5.57143	38.5714	56.1429	21.8571	0.192857	0.0214286	13.7143	12.8571	6.85714	0	0.0342857	0.0257143	0.12	0.342857	0.0227143	3.85714	0.857143	14	2	2	0.285714	5	0.714286
1	11.1123	1	1	0	3				1	2		60	1	1	151	40.5	1	63	88.3	3.1	3.7	4.3	0	0.6	103	0.1	13	90	131	51	0.45	0.05	32	30	16	0	0.08	0.06	0.28	0.8	0.053	9	2	14	2	04	0.571429		0
1	14.7041	1	4	0	1			14	2	2	13	54	3	1	150	44.75	0.142857	9	12.6143	0.442857	0.528571	0.614286	0	0.0857143	14.7143	0.0142857	1.85714	12.8571	18.7143	7.28571	0.0642857	0.00714286	4.57143	4.28571	2.28571	0	0.0114286	0.00857143	0.04	0.114286	0.00757143	1.28571	0.285714	14	2	07	1	07	1
1	10.8658	0	1	0	1		25000	24	2	2	335	216	3	2	145	39.1	0.428571	27	37.8429	1.32857	1.58571	1.84286	0	0.257143	44.1429	0.0428571	5.57143	38.5714	56.1429	21.8571	0.192857	0.0214286	13.7143	12.8571	6.85714	0	0.0342857	0.0257143	0.12	0.342857	0.0227143	3.85714	0.857143	14	2	14	2		0
1	10.0548	1	1	0	4	1		16	3	2	117	216	1	2	135	36.55	0	0	0	0	0	0	0	0	0	0	0	0	0	0	0	0	0	0	0	0	0	0	0	0	0	0	0	14	2	1	0.142857		0
1	10.6164	0	1	0	1	1	50000	26	3	2	3	67	0	1	152.4	45	0.714286	45	63.0714	2.21429	2.64286	3.07143	0	0.428571	73.5714	0.0714286	9.28571	64.2857	93.5714	36.4286	0.321429	0.0357143	22.8571	21.4286	11.4286	0	0.0571429	0.0428571	0.2	0.571429	0.0378571	6.42857	1.42857	14	2	21	3	14	2
1	13.2603	0	4	0	3	1	20000	17	3	2	11	100	2	1	148	42.6	0.285714	18	25.2286	0.885714	1.05714	1.22857	0	0.171429	29.4286	0.0285714	3.71429	25.7143	37.4286	14.5714	0.128571	0.0142857	9.14286	8.57143	4.57143	0	0.0228571	0.0171429	0.08	0.228571	0.0151429	2.57143	0.571429	14	2	7	1	7	1
1	12.8603	1	3	1	2	3	16000	5	3	2	60	60	3	2			0.714286	45	63.0714	2.21429	2.64286	3.07143	0	0.428571	73.5714	0.0714286	9.28571	64.2857	93.5714	36.4286	0.321429	0.0357143	22.8571	21.4286	11.4286	0	0.0571429	0.0428571	0.2	0.571429	0.0378571	6.42857	1.42857	14	2	14	2	14	2
1	11.3452	0	1	0	1	5	15000	16	3	2	113	216	3	2	135	40.59	1	63	88.3	3.1	3.7	4.3	0	0.6	103	0.1	13	90	131	51	0.45	0.05	32	30	16	0	0.08	0.06	0.28	0.8	0.053	9	2	14	2	21	3		0
1	12.1068	0	3	0	2	5	11000	5	3	2	32	56	3	1	140	47	1	63	88.3	3.1	3.7	4.3	0	0.6	103	0.1	13	90	131	51	0.45	0.05	32	30	16	0	0.08	0.06	0.28	0.8	0.053	9	2	14	2	7	1	5	0.714286
1	11.0192	1	2	0	2	7	15000	15	2	2	13	55	0	1			0.142857	9	12.6143	0.442857	0.528571	0.614286	0	0.0857143	14.7143	0.0142857	1.85714	12.8571	18.7143	7.28571	0.0642857	0.00714286	4.57143	4.28571	2.28571	0	0.0114286	0.00857143	0.04	0.114286	0.00757143	1.28571	0.285714	14	2	2	0.285714	18	2.57143
1	11.1096	1	1	0	1	3	20000		2	2	272	216	3	1	150	42.3	1	63	88.3	3.1	3.7	4.3	0	0.6	103	0.1	13	90	131	51	0.45	0.05	32	30	16	0	0.08	0.06	0.28	0.8	0.053	9	2	14	2	07	1	04	0.571429
1	14.0493	0	3	0	4	3	25000	12	1	2	24	60	1	1	150	35	0.428571	27	37.8429	1.32857	1.58571	1.84286	0	0.257143	44.1429	0.0428571	5.57143	38.5714	56.1429	21.8571	0.192857	0.0214286	13.7143	12.8571	6.85714	0	0.0342857	0.0257143	0.12	0.342857	0.0227143	3.85714	0.857143	14	2	7	1	3	0.428571
1	11.0712	0	1	1	2	5	8000		3	2	364	216	1	2	150	47.65	0.571429	36	50.4571	1.77143	2.11429	2.45714	0	0.342857	58.8571	0.0571429	7.42857	51.4286	74.8571	29.1429	0.257143	0.0285714	18.2857	17.1429	9.14286	0	0.0457143	0.0342857	0.16	0.457143	0.0302857	5.14286	1.14286	14	2	14	2		0
1	11.9452	1	4	0	2				2	2	11	54	3	2	162	57.5	1	63	88.3	3.1	3.7	4.3	0	0.6	103	0.1	13	90	131	51	0.45	0.05	32	30	16	0	0.08	0.06	0.28	0.8	0.053	9	2	14	2	06	0.857143	04	0.571429
1	10.8767	1	2	0	1				3	1	18	100	0	1	151	65.1	0.714286	45	63.0714	2.21429	2.64286	3.07143	0	0.428571	73.5714	0.0714286	9.28571	64.2857	93.5714	36.4286	0.321429	0.0357143	22.8571	21.4286	11.4286	0	0.0571429	0.0428571	0.2	0.571429	0.0378571	6.42857	1.42857	14	2	2	0.285714		0
1	10.8	0	1	0	3	1			2	2	4	56	3	1	145	49	1	63	88.3	3.1	3.7	4.3	0	0.6	103	0.1	13	90	131	51	0.45	0.05	32	30	16	0	0.08	0.06	0.28	0.8	0.053	9	2	14	2	7	1	2	0.285714
1	10.9973	1	3	0	2	5	15000	8	2	2	17	60	0	2	152		0.714286	45	63.0714	2.21429	2.64286	3.07143	0	0.428571	73.5714	0.0714286	9.28571	64.2857	93.5714	36.4286	0.321429	0.0357143	22.8571	21.4286	11.4286	0	0.0571429	0.0428571	0.2	0.571429	0.0378571	6.42857	1.42857	14	2	12	1.71429	5	0.714286
1	10.2959	0	1	0	3		120000	18	3	2	97	216	3	1	150	35.8	1	63	88.3	3.1	3.7	4.3	0	0.6	103	0.1	13	90	131	51	0.45	0.05	32	30	16	0	0.08	0.06	0.28	0.8	0.053	9	2	07	1	14	2		0
1	10.7945	0	1	0	1				2	2	20	100	3	1	153	43	0.428571	27	37.8429	1.32857	1.58571	1.84286	0	0.257143	44.1429	0.0428571	5.57143	38.5714	56.1429	21.8571	0.192857	0.0214286	13.7143	12.8571	6.85714	0	0.0342857	0.0257143	0.12	0.342857	0.0227143	3.85714	0.857143	14	2	5	0.714286	4	0.571429
1	14.0219	1	4	0	1	3			2	2	14	33	1	2	147	49	1	63	88.3	3.1	3.7	4.3	0	0.6	103	0.1	13	90	131	51	0.45	0.05	32	30	16	0	0.08	0.06	0.28	0.8	0.053	9	2	14	2	1	0.142857	1	0.142857
1	11.011	0	1	1	1	1	200000		3	2	6	100	3	2	163	63.2	1	63	88.3	3.1	3.7	4.3	0	0.6	103	0.1	13	90	131	51	0.45	0.05	32	30	16	0	0.08	0.06	0.28	0.8	0.053	9	2	7	1	7	1		0
1	10.2219	0	1	0	1	1	18000	24	3	2	39	60	3	2	133	20	0.142857	9	12.6143	0.442857	0.528571	0.614286	0	0.0857143	14.7143	0.0142857	1.85714	12.8571	18.7143	7.28571	0.0642857	0.00714286	4.57143	4.28571	2.28571	0	0.0114286	0.00857143	0.04	0.114286	0.00757143	1.28571	0.285714	17	2.42857	14	2	02	0.285714
1	11.9534	0	4	0	1	1	50000	17	3	1	20	100	2	2	147	36.5	0	0	0	0	0	0	0	0	0	0	0	0	0	0	0	0	0	0	0	0	0	0	0	0	0	0	0	14	2	2	0.285714	7	1
1	10.2192	1	1	0	4	3	15000	16	3	2	65	60	1	1	147	36.8	0.714286	45	63.0714	2.21429	2.64286	3.07143	0	0.428571	73.5714	0.0714286	9.28571	64.2857	93.5714	36.4286	0.321429	0.0357143	22.8571	21.4286	11.4286	0	0.0571429	0.0428571	0.2	0.571429	0.0378571	6.42857	1.42857	14	2		0	01	0.142857
1	10.1781	1	1	1	1	5	8000	25	3	2	33	60	2	2	156	37.25	1	63	88.3	3.1	3.7	4.3	0	0.6	103	0.1	13	90	131	51	0.45	0.05	32	30	16	0	0.08	0.06	0.28	0.8	0.053	9	2	14	2	08	1.14286	04	0.571429
1	12.074	1	2	0	1	2	10000		2	2	33	55	3	1		35	0.142857	9	12.6143	0.442857	0.528571	0.614286	0	0.0857143	14.7143	0.0142857	1.85714	12.8571	18.7143	7.28571	0.0642857	0.00714286	4.57143	4.28571	2.28571	0	0.0114286	0.00857143	0.04	0.114286	0.00757143	1.28571	0.285714	14	2	7	1	7	1
1	10.0904	0	1	0	1	5	102000	12	3	2	105	60	3	1	137	36.85	0.714286	45	63.0714	2.21429	2.64286	3.07143	0	0.428571	73.5714	0.0714286	9.28571	64.2857	93.5714	36.4286	0.321429	0.0357143	22.8571	21.4286	11.4286	0	0.0571429	0.0428571	0.2	0.571429	0.0378571	6.42857	1.42857	14	2	14	2		0
1	11.5205	1	1	0	2	3	20000	15	2	2	365	216	2	1	150	44.95	1	63	88.3	3.1	3.7	4.3	0	0.6	103	0.1	13	90	131	51	0.45	0.05	32	30	16	0	0.08	0.06	0.28	0.8	0.053	9	2	14	2	07	1	04	0.571429
1	12.6438	0	4		1	3			2	2	46	100	1	2	159	46.5	1	63	88.3	3.1	3.7	4.3	0	0.6	103	0.1	13	90	131	51	0.45	0.05	32	30	16	0	0.08	0.06	0.28	0.8	0.053	9	2	7	1		0		0
1	14.7479	1	4	1	1		10000	14	3	2		42	0	2	139	45.2	0.285714	18	25.2286	0.885714	1.05714	1.22857	0	0.171429	29.4286	0.0285714	3.71429	25.7143	37.4286	14.5714	0.128571	0.0142857	9.14286	8.57143	4.57143	0	0.0228571	0.0171429	0.08	0.228571	0.0151429	2.57143	0.571429	14	2	07	1		0
1	11.8356	1	1	0	2	3	15000	10	2	2	34	67	3	0	129.54	30	0.571429	36	50.4571	1.77143	2.11429	2.45714	0	0.342857	58.8571	0.0571429	7.42857	51.4286	74.8571	29.1429	0.257143	0.0285714	18.2857	17.1429	9.14286	0	0.0457143	0.0342857	0.16	0.457143	0.0302857	5.14286	1.14286	14	2	14	2	14	2
1	10.8767	0	1	0	3	3	30000	20	3	2		100	2	2	172	50.7	0.285714	18	25.2286	0.885714	1.05714	1.22857	0	0.171429	29.4286	0.0285714	3.71429	25.7143	37.4286	14.5714	0.128571	0.0142857	9.14286	8.57143	4.57143	0	0.0228571	0.0171429	0.08	0.228571	0.0151429	2.57143	0.571429	7	1	4	0.571429	2	0.285714
1	10.5808	1	1	0	1		15000	24	2	2	71	60	2	2	147	29.9	0.571429	36	50.4571	1.77143	2.11429	2.45714	0	0.342857	58.8571	0.0571429	7.42857	51.4286	74.8571	29.1429	0.257143	0.0285714	18.2857	17.1429	9.14286	0	0.0457143	0.0342857	0.16	0.457143	0.0302857	5.14286	1.14286	14	2	07	1	07	1
1	12.2192	1	2	0	4	5	10000	4	2	2	2	55	1	1		33	0.142857	9	12.6143	0.442857	0.528571	0.614286	0	0.0857143	14.7143	0.0142857	1.85714	12.8571	18.7143	7.28571	0.0642857	0.00714286	4.57143	4.28571	2.28571	0	0.0114286	0.00857143	0.04	0.114286	0.00757143	1.28571	0.285714	14	2	7	1	2	0.285714
1	13.1699	1	3	0	1	5	12000	10	3	2	4	67	2	1	150		0.857143	54	75.6857	2.65714	3.17143	3.68571	0	0.514286	88.2857	0.0857143	11.1429	77.1429	112.286	43.7143	0.385714	0.0428571	27.4286	25.7143	13.7143	0	0.0685714	0.0514286	0.24	0.685714	0.0454286	7.71429	1.71429	08	1.14286	04	0.571429	07	1
1	12.3479	1	4	1	2	5	20000	13	3	2	9	33	3	2	146	42	1	63	88.3	3.1	3.7	4.3	0	0.6	103	0.1	13	90	131	51	0.45	0.05	32	30	16	0	0.08	0.06	0.28	0.8	0.053	9	2	21	3	4	0.571429	14	2
1	11.1123	1	1	0	1	3			0	2	51	67	1	2			1	63	88.3	3.1	3.7	4.3	0	0.6	103	0.1	13	90	131	51	0.45	0.05	32	30	16	0	0.08	0.06	0.28	0.8	0.053	9	2	14	2	14	2	14	2
1	11.5342	0	1	0	1		38000	16	2	2	45	60	3	2	137	27.35	0.857143	54	75.6857	2.65714	3.17143	3.68571	0	0.514286	88.2857	0.0857143	11.1429	77.1429	112.286	43.7143	0.385714	0.0428571	27.4286	25.7143	13.7143	0	0.0685714	0.0514286	0.24	0.685714	0.0454286	7.71429	1.71429	14	2	21	3	01	0.142857
1	12.7315	0	1	0	3	1	100000		3	2	1	100	1	1	156	64	0.285714	18	25.2286	0.885714	1.05714	1.22857	0	0.171429	29.4286	0.0285714	3.71429	25.7143	37.4286	14.5714	0.128571	0.0142857	9.14286	8.57143	4.57143	0	0.0228571	0.0171429	0.08	0.228571	0.0151429	2.57143	0.571429	7	1	7	1	7	1
1	12.8932	1	3		3	3	22860	12	1	2	42	60	3	2	152	33	0.428571	27	37.8429	1.32857	1.58571	1.84286	0	0.257143	44.1429	0.0428571	5.57143	38.5714	56.1429	21.8571	0.192857	0.0214286	13.7143	12.8571	6.85714	0	0.0342857	0.0257143	0.12	0.342857	0.0227143	3.85714	0.857143	12	1.71429	7	1	2	0.285714
1	13.5918	1	4	1	2			16	2	2	38	37	3	1	148	41.25	0	0	0	0	0	0	0	0	0	0	0	0	0	0	0	0	0	0	0	0	0	0	0	0	0	0	0	14	2		0		0
1	12.0575	1	3	0	1	1	40000	18	3	2	5	67	2	2			0.857143	54	75.6857	2.65714	3.17143	3.68571	0	0.514286	88.2857	0.0857143	11.1429	77.1429	112.286	43.7143	0.385714	0.0428571	27.4286	25.7143	13.7143	0	0.0685714	0.0514286	0.24	0.685714	0.0454286	7.71429	1.71429	19	2.71429	4	0.571429	4	0.571429
1	10.1205	1	1	1	1	1	12000	32	2	2	60	52	2	2	147	36.85	1	63	88.3	3.1	3.7	4.3	0	0.6	103	0.1	13	90	131	51	0.45	0.05	32	30	16	0	0.08	0.06	0.28	0.8	0.053	9	2	14	2	21	3	07	1
1	10.8247	1	1	1	3	1	20000	10	2	2	57	52	1	2	136	45.3	0.142857	9	12.6143	0.442857	0.528571	0.614286	0	0.0857143	14.7143	0.0142857	1.85714	12.8571	18.7143	7.28571	0.0642857	0.00714286	4.57143	4.28571	2.28571	0	0.0114286	0.00857143	0.04	0.114286	0.00757143	1.28571	0.285714	14	2	06	0.857143	01	0.142857
1	11.8027	0	1	0	1	1			0	2		100	2	2	150	36.4	0.428571	27	37.8429	1.32857	1.58571	1.84286	0	0.257143	44.1429	0.0428571	5.57143	38.5714	56.1429	21.8571	0.192857	0.0214286	13.7143	12.8571	6.85714	0	0.0342857	0.0257143	0.12	0.342857	0.0227143	3.85714	0.857143	14	2	7	1		0
1	11.7616	1	4	0	1	1	30000	16	2	2	18	54	1	2	145	47.1	1	63	88.3	3.1	3.7	4.3	0	0.6	103	0.1	13	90	131	51	0.45	0.05	32	30	16	0	0.08	0.06	0.28	0.8	0.053	9	2	14	2	06	0.857143	03	0.428571
1	14.6904	0	4	0	1	1			3	2		60	0	1	155	42.3	0.285714	18	25.2286	0.885714	1.05714	1.22857	0	0.171429	29.4286	0.0285714	3.71429	25.7143	37.4286	14.5714	0.128571	0.0142857	9.14286	8.57143	4.57143	0	0.0228571	0.0171429	0.08	0.228571	0.0151429	2.57143	0.571429	14	2	14	2		0
1	9.46301	1	1	0	3	1	8000	5	1	2	19	92	0	2	115	35	0.428571	27	37.8429	1.32857	1.58571	1.84286	0	0.257143	44.1429	0.0428571	5.57143	38.5714	56.1429	21.8571	0.192857	0.0214286	13.7143	12.8571	6.85714	0	0.0342857	0.0257143	0.12	0.342857	0.0227143	3.85714	0.857143	21	3	14	2		0
1	13.1233	1	4	0	2	3			3	2		60	3	2	150	37	0.285714	18	25.2286	0.885714	1.05714	1.22857	0	0.171429	29.4286	0.0285714	3.71429	25.7143	37.4286	14.5714	0.128571	0.0142857	9.14286	8.57143	4.57143	0	0.0228571	0.0171429	0.08	0.228571	0.0151429	2.57143	0.571429	14	2	14	2	04	0.571429
1	12.1507	1	1	0	4		25000		0	2	5	92	1	1	140	25	0.428571	27	37.8429	1.32857	1.58571	1.84286	0	0.257143	44.1429	0.0428571	5.57143	38.5714	56.1429	21.8571	0.192857	0.0214286	13.7143	12.8571	6.85714	0	0.0342857	0.0257143	0.12	0.342857	0.0227143	3.85714	0.857143	14	2	14	2	14	2
1	12.5151	1	2	0		5	30000		0	2	31	55	2	2		42	0.285714	18	25.2286	0.885714	1.05714	1.22857	0	0.171429	29.4286	0.0285714	3.71429	25.7143	37.4286	14.5714	0.128571	0.0142857	9.14286	8.57143	4.57143	0	0.0228571	0.0171429	0.08	0.228571	0.0151429	2.57143	0.571429	7	1	1	0.142857	7	1
1	10.9616	1	1	0	3		20000	16	3	2	325	216	2	2	145	35.2	0.428571	27	37.8429	1.32857	1.58571	1.84286	0	0.257143	44.1429	0.0428571	5.57143	38.5714	56.1429	21.8571	0.192857	0.0214286	13.7143	12.8571	6.85714	0	0.0342857	0.0257143	0.12	0.342857	0.0227143	3.85714	0.857143	14	2	08	1.14286	07	1
1	11.7973	1	1	0	2		5000	10	2	2	45	92	3	2	136	30	0.285714	18	25.2286	0.885714	1.05714	1.22857	0	0.171429	29.4286	0.0285714	3.71429	25.7143	37.4286	14.5714	0.128571	0.0142857	9.14286	8.57143	4.57143	0	0.0228571	0.0171429	0.08	0.228571	0.0151429	2.57143	0.571429	14	2		0	7	1
1	13	1	4	0	1			30	2	2	32	60	3	2	150	60.6	0.285714	18	25.2286	0.885714	1.05714	1.22857	0	0.171429	29.4286	0.0285714	3.71429	25.7143	37.4286	14.5714	0.128571	0.0142857	9.14286	8.57143	4.57143	0	0.0228571	0.0171429	0.08	0.228571	0.0151429	2.57143	0.571429	14	2	04	0.571429		0
1	14.3562	0	4	0	1	7	6000	10	2	2	29	60	3	1	167	47.5	0.285714	18	25.2286	0.885714	1.05714	1.22857	0	0.171429	29.4286	0.0285714	3.71429	25.7143	37.4286	14.5714	0.128571	0.0142857	9.14286	8.57143	4.57143	0	0.0228571	0.0171429	0.08	0.228571	0.0151429	2.57143	0.571429	16	2.28571	14	2	07	1
1	13.4082	1	4	0	2	7	10000	23	2	2	1	60	2	2	145	38.65	0	0	0	0	0	0	0	0	0	0	0	0	0	0	0	0	0	0	0	0	0	0	0	0	0	0	0	14	2	21	3	07	1
1	11.326	1	1	0	1	5			2	2	36	52	3	2	150	41.25	0.285714	18	25.2286	0.885714	1.05714	1.22857	0	0.171429	29.4286	0.0285714	3.71429	25.7143	37.4286	14.5714	0.128571	0.0142857	9.14286	8.57143	4.57143	0	0.0228571	0.0171429	0.08	0.228571	0.0151429	2.57143	0.571429	14	2	06	0.857143	14	2
1	15.1836	1	3	0	2	3	15000	8	2	2	35	60	1	2	150	35	0.142857	9	12.6143	0.442857	0.528571	0.614286	0	0.0857143	14.7143	0.0142857	1.85714	12.8571	18.7143	7.28571	0.0642857	0.00714286	4.57143	4.28571	2.28571	0	0.0114286	0.00857143	0.04	0.114286	0.00757143	1.28571	0.285714	14	2		0	14	2
1	12.8493	0	4	0	5	3	40000	12	2	2	40	100	1	2	161	64	0.571429	36	50.4571	1.77143	2.11429	2.45714	0	0.342857	58.8571	0.0571429	7.42857	51.4286	74.8571	29.1429	0.257143	0.0285714	18.2857	17.1429	9.14286	0	0.0457143	0.0342857	0.16	0.457143	0.0302857	5.14286	1.14286	4	0.571429	7	1	2	0.285714
1	11.4959	1	1	0	2	1	15000		1	2	85	92	1	2	135	32	0.285714	18	25.2286	0.885714	1.05714	1.22857	0	0.171429	29.4286	0.0285714	3.71429	25.7143	37.4286	14.5714	0.128571	0.0142857	9.14286	8.57143	4.57143	0	0.0228571	0.0171429	0.08	0.228571	0.0151429	2.57143	0.571429	14	2	14	2		0
1	10.9178	0	1	0	2	1	19000	15	2	2	228	216	3	2			0.285714	18	25.2286	0.885714	1.05714	1.22857	0	0.171429	29.4286	0.0285714	3.71429	25.7143	37.4286	14.5714	0.128571	0.0142857	9.14286	8.57143	4.57143	0	0.0228571	0.0171429	0.08	0.228571	0.0151429	2.57143	0.571429	14	2	3	0.428571	4	0.571429
1	12.2192	0	2	0	2	1	30000	20	2	2	49	55		2	165	30	0.285714	18	25.2286	0.885714	1.05714	1.22857	0	0.171429	29.4286	0.0285714	3.71429	25.7143	37.4286	14.5714	0.128571	0.0142857	9.14286	8.57143	4.57143	0	0.0228571	0.0171429	0.08	0.228571	0.0151429	2.57143	0.571429		0	5	0.714286		0
1	13.8493	1	1	0	4	1			3	2	23	52	1	1	152	43	0.285714	18	25.2286	0.885714	1.05714	1.22857	0	0.171429	29.4286	0.0285714	3.71429	25.7143	37.4286	14.5714	0.128571	0.0142857	9.14286	8.57143	4.57143	0	0.0228571	0.0171429	0.08	0.228571	0.0151429	2.57143	0.571429	14	2	14	2	07	1
1	11.0932	0	1	0	3	3	25000	16	3	2	107	52	1	1	120	30	0.857143	54	75.6857	2.65714	3.17143	3.68571	0	0.514286	88.2857	0.0857143	11.1429	77.1429	112.286	43.7143	0.385714	0.0428571	27.4286	25.7143	13.7143	0	0.0685714	0.0514286	0.24	0.685714	0.0454286	7.71429	1.71429	14	2	14	2	07	1
1	11.1863	0	1	0	1	3	50000	19	3	2	2	100	3	1	150	43	0.428571	27	37.8429	1.32857	1.58571	1.84286	0	0.257143	44.1429	0.0428571	5.57143	38.5714	56.1429	21.8571	0.192857	0.0214286	13.7143	12.8571	6.85714	0	0.0342857	0.0257143	0.12	0.342857	0.0227143	3.85714	0.857143	14	2	7	1	7	1
1	11.1699	1	4	0	2		20000	8	3	2	28	42	3	2	141	33.2	0	0	0	0	0	0	0	0	0	0	0	0	0	0	0	0	0	0	0	0	0	0	0	0	0	0	0	14	2		0	03	0.428571
1	9.98082	0	1	0	2			8	2	2	24	92	3	0	138	28	1	63	88.3	3.1	3.7	4.3	0	0.6	103	0.1	13	90	131	51	0.45	0.05	32	30	16	0	0.08	0.06	0.28	0.8	0.053	9	2	14	2	1	0.142857	14	2
1	11.1233	0	2	1	2	3	25000	12	3	2	33	55	3	2	152	38	1	63	88.3	3.1	3.7	4.3	0	0.6	103	0.1	13	90	131	51	0.45	0.05	32	30	16	0	0.08	0.06	0.28	0.8	0.053	9	2	14	2	14	2		0
1	14.789	0	4	0	4	7	15000	12	2	1	9	67	2	1			0.142857	9	12.6143	0.442857	0.528571	0.614286	0	0.0857143	14.7143	0.0142857	1.85714	12.8571	18.7143	7.28571	0.0642857	0.00714286	4.57143	4.28571	2.28571	0	0.0114286	0.00857143	0.04	0.114286	0.00757143	1.28571	0.285714	14	2	07	1		0
1	12.4521	0	3	1	1	3	20000		2	2	24	60	1				0	0	0	0	0	0	0	0	0	0	0	0	0	0	0	0	0	0	0	0	0	0	0	0	0	0	0	21	3	1	0.142857	14	2
1	13.074	0	1	0	1	5	120000	16	3	2	7	100	2	1	150	35.7	0.285714	18	25.2286	0.885714	1.05714	1.22857	0	0.171429	29.4286	0.0285714	3.71429	25.7143	37.4286	14.5714	0.128571	0.0142857	9.14286	8.57143	4.57143	0	0.0228571	0.0171429	0.08	0.228571	0.0151429	2.57143	0.571429	14	2	7	1		0
1	10.0438	1	1	0	1	5			3	2	5	100	1	1	164	60	0.714286	45	63.0714	2.21429	2.64286	3.07143	0	0.428571	73.5714	0.0714286	9.28571	64.2857	93.5714	36.4286	0.321429	0.0357143	22.8571	21.4286	11.4286	0	0.0571429	0.0428571	0.2	0.571429	0.0378571	6.42857	1.42857	7	1	7	1		0
1	13.1753	0	4	0	2		30000	18	3	2	31	60	1	1	163	50	1	63	88.3	3.1	3.7	4.3	0	0.6	103	0.1	13	90	131	51	0.45	0.05	32	30	16	0	0.08	0.06	0.28	0.8	0.053	9	2	14	2	14	2		0
1	12.3014	1	1	0	5	4	5700		1	1	6	92	1	1	170	38	0	0	0	0	0	0	0	0	0	0	0	0	0	0	0	0	0	0	0	0	0	0	0	0	0	0	0		0		0		0
1	11.474	1	1	0	1				2	1		60	1	1	140	36	0.142857	9	12.6143	0.442857	0.528571	0.614286	0	0.0857143	14.7143	0.0142857	1.85714	12.8571	18.7143	7.28571	0.0642857	0.00714286	4.57143	4.28571	2.28571	0	0.0114286	0.00857143	0.04	0.114286	0.00757143	1.28571	0.285714	14	2	04	0.571429	03	0.428571
1	13.126	1	4	0		1	20000	16	3	2		54	1	1	150	48.65	0.285714	18	25.2286	0.885714	1.05714	1.22857	0	0.171429	29.4286	0.0285714	3.71429	25.7143	37.4286	14.5714	0.128571	0.0142857	9.14286	8.57143	4.57143	0	0.0228571	0.0171429	0.08	0.228571	0.0151429	2.57143	0.571429	14	2	06	0.857143		0
1	12.4904	0	2	0	1	1	15000	9	2	2	9	55	3	2	155	34	0.285714	18	25.2286	0.885714	1.05714	1.22857	0	0.171429	29.4286	0.0285714	3.71429	25.7143	37.4286	14.5714	0.128571	0.0142857	9.14286	8.57143	4.57143	0	0.0228571	0.0171429	0.08	0.228571	0.0151429	2.57143	0.571429	14	2	7	1	1	0.142857
1	11.1562	1	1	0	2	3	15000		3	2	15	67	1	1	121.92	25	0.285714	18	25.2286	0.885714	1.05714	1.22857	0	0.171429	29.4286	0.0285714	3.71429	25.7143	37.4286	14.5714	0.128571	0.0142857	9.14286	8.57143	4.57143	0	0.0228571	0.0171429	0.08	0.228571	0.0151429	2.57143	0.571429	21	3	14	2	14	2
1	12.1041	0	4	0	2	3			2	2	2	60	3	2	162	52	0.142857	9	12.6143	0.442857	0.528571	0.614286	0	0.0857143	14.7143	0.0142857	1.85714	12.8571	18.7143	7.28571	0.0642857	0.00714286	4.57143	4.28571	2.28571	0	0.0114286	0.00857143	0.04	0.114286	0.00757143	1.28571	0.285714	14	2	07	1	01	0.142857
1	10.8712	0	1	0	1	1	30000	14	2	2	303	216	2	2	142	41	1	63	88.3	3.1	3.7	4.3	0	0.6	103	0.1	13	90	131	51	0.45	0.05	32	30	16	0	0.08	0.06	0.28	0.8	0.053	9	2	14	2	14	2		0
1	10.7452	0	1	0	1		10000	16	2	2	271	216	3	1	143	35.4	0.857143	54	75.6857	2.65714	3.17143	3.68571	0	0.514286	88.2857	0.0857143	11.1429	77.1429	112.286	43.7143	0.385714	0.0428571	27.4286	25.7143	13.7143	0	0.0685714	0.0514286	0.24	0.685714	0.0454286	7.71429	1.71429	21	3	14	2		0
1	12.6356	1	2	0	1	3	10000	8	3	2	24	55	3	2	140	22	0.714286	45	63.0714	2.21429	2.64286	3.07143	0	0.428571	73.5714	0.0714286	9.28571	64.2857	93.5714	36.4286	0.321429	0.0357143	22.8571	21.4286	11.4286	0	0.0571429	0.0428571	0.2	0.571429	0.0378571	6.42857	1.42857	7	1	4	0.571429	3	0.428571
1	12.3644	0	1	1	2		15000	3	2	2	48	92	2	1	158	24	0.857143	54	75.6857	2.65714	3.17143	3.68571	0	0.514286	88.2857	0.0857143	11.1429	77.1429	112.286	43.7143	0.385714	0.0428571	27.4286	25.7143	13.7143	0	0.0685714	0.0514286	0.24	0.685714	0.0454286	7.71429	1.71429	21	3	5	0.714286	14	2
1	10.5918	1	1	0	1	3	13000	21	2	2	21	56	3	2	133	24	0.142857	9	12.6143	0.442857	0.528571	0.614286	0	0.0857143	14.7143	0.0142857	1.85714	12.8571	18.7143	7.28571	0.0642857	0.00714286	4.57143	4.28571	2.28571	0	0.0114286	0.00857143	0.04	0.114286	0.00757143	1.28571	0.285714	14	2	14	2	14	2
1	14.663	0	3	0	5	3	10000	5	2	2	21	60	2	1	162	30	0	0	0	0	0	0	0	0	0	0	0	0	0	0	0	0	0	0	0	0	0	0	0	0	0	0	0		0		0		0
1	13.074	1	3	1	1	5	20000	24	2	2	8	67	3	2	167.64	35	0.142857	9	12.6143	0.442857	0.528571	0.614286	0	0.0857143	14.7143	0.0142857	1.85714	12.8571	18.7143	7.28571	0.0642857	0.00714286	4.57143	4.28571	2.28571	0	0.0114286	0.00857143	0.04	0.114286	0.00757143	1.28571	0.285714	14	2		0		0
1	13.1562	1	3	0	1	3	10000		2	2	43	60	3	1			0.285714	18	25.2286	0.885714	1.05714	1.22857	0	0.171429	29.4286	0.0285714	3.71429	25.7143	37.4286	14.5714	0.128571	0.0142857	9.14286	8.57143	4.57143	0	0.0228571	0.0171429	0.08	0.228571	0.0151429	2.57143	0.571429	14	2	1	0.142857	2	0.285714
1	9.98082	1	1	1	1	5	12000	22	3	2	7	92	3	2	143	45	0	0	0	0	0	0	0	0	0	0	0	0	0	0	0	0	0	0	0	0	0	0	0	0	0	0	0		0		0		0
1	13.2137	0	3	0	3	3	12000	5	0	2	25	60	3	1	157	54	0	0	0	0	0	0	0	0	0	0	0	0	0	0	0	0	0	0	0	0	0	0	0	0	0	0	0	14	2	1	0.142857	14	2
1	12.737	1	1	0	2	3			2	1	2	100	3	0	155	68	0.428571	27	37.8429	1.32857	1.58571	1.84286	0	0.257143	44.1429	0.0428571	5.57143	38.5714	56.1429	21.8571	0.192857	0.0214286	13.7143	12.8571	6.85714	0	0.0342857	0.0257143	0.12	0.342857	0.0227143	3.85714	0.857143	14	2	5	0.714286		0
1	11.7123	0	1	1	1	7			3	1	8	100	2	1	148	59.5	0.285714	18	25.2286	0.885714	1.05714	1.22857	0	0.171429	29.4286	0.0285714	3.71429	25.7143	37.4286	14.5714	0.128571	0.0142857	9.14286	8.57143	4.57143	0	0.0228571	0.0171429	0.08	0.228571	0.0151429	2.57143	0.571429	14	2	7	1		0
1	11.4301		1	0	1		15000		0	2	65	92	2	2		28	1	63	88.3	3.1	3.7	4.3	0	0.6	103	0.1	13	90	131	51	0.45	0.05	32	30	16	0	0.08	0.06	0.28	0.8	0.053	9	2	7	1	7	1	3	0.428571
1	11.8027	1	1	0	1	3	50000	18	3	2	1	100	3	1	156	46.1	1	63	88.3	3.1	3.7	4.3	0	0.6	103	0.1	13	90	131	51	0.45	0.05	32	30	16	0	0.08	0.06	0.28	0.8	0.053	9	2	7	1	7	1		0
1	11.9288	1	2	0	1	3	50000	3	1	1	22	55	3	1	150	40	1	63	88.3	3.1	3.7	4.3	0	0.6	103	0.1	13	90	131	51	0.45	0.05	32	30	16	0	0.08	0.06	0.28	0.8	0.053	9	2	14	2	14	2	7	1
1	13.5068	0	1	0	3	1			1	1	278	216	2	1	160	33.75	1	63	88.3	3.1	3.7	4.3	0	0.6	103	0.1	13	90	131	51	0.45	0.05	32	30	16	0	0.08	0.06	0.28	0.8	0.053	9	2	14	2	07	1	14	2
1	11.9836	1	3	0	2	2	40000	10	2	2	15	60	1	1	115	48	0.571429	36	50.4571	1.77143	2.11429	2.45714	0	0.342857	58.8571	0.0571429	7.42857	51.4286	74.8571	29.1429	0.257143	0.0285714	18.2857	17.1429	9.14286	0	0.0457143	0.0342857	0.16	0.457143	0.0302857	5.14286	1.14286	21	3	2	0.285714	6	0.857143
1	12.7589	0	4	0	1	1	28000	11	1	2	25	60	3	2	160	62	1	63	88.3	3.1	3.7	4.3	0	0.6	103	0.1	13	90	131	51	0.45	0.05	32	30	16	0	0.08	0.06	0.28	0.8	0.053	9	2	14	2	21	3	07	1
1	11.8055	1	4	0	5	5	10000	16	2	2	28	60	0	2	153	52.05	1	63	88.3	3.1	3.7	4.3	0	0.6	103	0.1	13	90	131	51	0.45	0.05	32	30	16	0	0.08	0.06	0.28	0.8	0.053	9	2	14	2	07	1		0
1	11.8466	0	1	0	4		100000	18	3	2	19	100		2	161	61	0.142857	9	12.6143	0.442857	0.528571	0.614286	0	0.0857143	14.7143	0.0142857	1.85714	12.8571	18.7143	7.28571	0.0642857	0.00714286	4.57143	4.28571	2.28571	0	0.0114286	0.00857143	0.04	0.114286	0.00757143	1.28571	0.285714	14	2	14	2		0
1	13.3452	1	2	1	2	5	30000	12	3	2	46	67	2	1	121.92	37	0.428571	27	37.8429	1.32857	1.58571	1.84286	0	0.257143	44.1429	0.0428571	5.57143	38.5714	56.1429	21.8571	0.192857	0.0214286	13.7143	12.8571	6.85714	0	0.0342857	0.0257143	0.12	0.342857	0.0227143	3.85714	0.857143	14	2		0	07	1
1	11.6712	1	1	0	3	5	20000		3	2	120	216	3	2	135	35.9	1	63	88.3	3.1	3.7	4.3	0	0.6	103	0.1	13	90	131	51	0.45	0.05	32	30	16	0	0.08	0.06	0.28	0.8	0.053	9	2	14	2	14	2	03	0.428571
1	13.7151	1	1			1	10000		2	2	90	92	3	2	115	43	1	63	88.3	3.1	3.7	4.3	0	0.6	103	0.1	13	90	131	51	0.45	0.05	32	30	16	0	0.08	0.06	0.28	0.8	0.053	9	2	14	2	14	2	3	0.428571
1	10.6055	1	1	0	4		50000		3	2	20	92	2	1	155.48	48	0.571429	36	50.4571	1.77143	2.11429	2.45714	0	0.342857	58.8571	0.0571429	7.42857	51.4286	74.8571	29.1429	0.257143	0.0285714	18.2857	17.1429	9.14286	0	0.0457143	0.0342857	0.16	0.457143	0.0302857	5.14286	1.14286	14	2	7	1	7	1
1	10.5233	1	1	0	2	5	80000	24	3	2	76	92	3	2		47	0.428571	27	37.8429	1.32857	1.58571	1.84286	0	0.257143	44.1429	0.0428571	5.57143	38.5714	56.1429	21.8571	0.192857	0.0214286	13.7143	12.8571	6.85714	0	0.0342857	0.0257143	0.12	0.342857	0.0227143	3.85714	0.857143	14	2	2	0.285714		0
1	11.1068	1	1	1	2	5	12000	10	1	2	39	92	3	2	152	37	1	63	88.3	3.1	3.7	4.3	0	0.6	103	0.1	13	90	131	51	0.45	0.05	32	30	16	0	0.08	0.06	0.28	0.8	0.053	9	2	14	2	7	1	7	1
1	14.4	0	4	0	3	5	20000	7	2	2	43	33	2	1		39	0.428571	27	37.8429	1.32857	1.58571	1.84286	0	0.257143	44.1429	0.0428571	5.57143	38.5714	56.1429	21.8571	0.192857	0.0214286	13.7143	12.8571	6.85714	0	0.0342857	0.0257143	0.12	0.342857	0.0227143	3.85714	0.857143	14	2	2	0.285714	1	0.142857
1	11.9288	1	2	0	1	5		9	3	2	46	55	2	2	142	30	0.285714	18	25.2286	0.885714	1.05714	1.22857	0	0.171429	29.4286	0.0285714	3.71429	25.7143	37.4286	14.5714	0.128571	0.0142857	9.14286	8.57143	4.57143	0	0.0228571	0.0171429	0.08	0.228571	0.0151429	2.57143	0.571429	20	2.85714	7	1	9	1.28571
1	13.2986	1	4	0	1	3	12000	5	3	2	7	37	3	1	150	38.25	1	63	88.3	3.1	3.7	4.3	0	0.6	103	0.1	13	90	131	51	0.45	0.05	32	30	16	0	0.08	0.06	0.28	0.8	0.053	9	2	14	2	14	2	06	0.857143
1	12.811	0		0	2	1	50000	16	3	2	14	100	0	2	170	68.8	1	63	88.3	3.1	3.7	4.3	0	0.6	103	0.1	13	90	131	51	0.45	0.05	32	30	16	0	0.08	0.06	0.28	0.8	0.053	9	2	7	1	3	0.428571	7	1
1	12.9507	1	4	0	2	5	60000	20	2	2	15	67	2	2	143	41	1.42857	90	126.143	4.42857	5.28571	6.14286	0	0.857143	147.143	0.142857	18.5714	128.571	187.143	72.8571	0.642857	0.0714286	45.7143	42.8571	22.8571	0	0.114286	0.0857143	0.4	1.14286	0.0757143	12.8571	2.85714	21	3	06	0.857143		0
1	12.4685	0	1	1		3	8000	7	1	1	74	92	2	1	142	28	0.285714	18	25.2286	0.885714	1.05714	1.22857	0	0.171429	29.4286	0.0285714	3.71429	25.7143	37.4286	14.5714	0.128571	0.0142857	9.14286	8.57143	4.57143	0	0.0228571	0.0171429	0.08	0.228571	0.0151429	2.57143	0.571429	21	3	12	1.71429	7	1
1	11.6055	1	1	1	1	5			2	2		100	3	1	146	36.8	0.714286	45	63.0714	2.21429	2.64286	3.07143	0	0.428571	73.5714	0.0714286	9.28571	64.2857	93.5714	36.4286	0.321429	0.0357143	22.8571	21.4286	11.4286	0	0.0571429	0.0428571	0.2	0.571429	0.0378571	6.42857	1.42857	14	2	7	1	7	1
1	11.3452	0	1	0	2	5	70000	24	3	2	87	60	3	1	155	57.6	1	63	88.3	3.1	3.7	4.3	0	0.6	103	0.1	13	90	131	51	0.45	0.05	32	30	16	0	0.08	0.06	0.28	0.8	0.053	9	2	14	2	28	4		0
1	10.1425	0	1	0	2	3	15000	22	2	2	89	60	3	1	132	28.8	0.571429	36	50.4571	1.77143	2.11429	2.45714	0	0.342857	58.8571	0.0571429	7.42857	51.4286	74.8571	29.1429	0.257143	0.0285714	18.2857	17.1429	9.14286	0	0.0457143	0.0342857	0.16	0.457143	0.0302857	5.14286	1.14286	14	2	06	0.857143	03	0.428571
1	13.8849	0	4	0	2	0	15000	12	1	2	14	56	2	1	152	50	0.285714	18	25.2286	0.885714	1.05714	1.22857	0	0.171429	29.4286	0.0285714	3.71429	25.7143	37.4286	14.5714	0.128571	0.0142857	9.14286	8.57143	4.57143	0	0.0228571	0.0171429	0.08	0.228571	0.0151429	2.57143	0.571429	14	2	2	0.285714	2	0.285714
1	12.1123	0	1	0	2	5			1	2	9	67	3	0	150	40	0.285714	18	25.2286	0.885714	1.05714	1.22857	0	0.171429	29.4286	0.0285714	3.71429	25.7143	37.4286	14.5714	0.128571	0.0142857	9.14286	8.57143	4.57143	0	0.0228571	0.0171429	0.08	0.228571	0.0151429	2.57143	0.571429	14	2	04	0.571429	02	0.285714
1	10.8822	0	4	0	1	3	150000	25	3	2	2	100	2	1	170	87.7	0.428571	27	37.8429	1.32857	1.58571	1.84286	0	0.257143	44.1429	0.0428571	5.57143	38.5714	56.1429	21.8571	0.192857	0.0214286	13.7143	12.8571	6.85714	0	0.0342857	0.0257143	0.12	0.342857	0.0227143	3.85714	0.857143	7	1	7	1		0
1	11.8027	1	2	0	3	3		6	2	1	19	55	3	1			0.285714	18	25.2286	0.885714	1.05714	1.22857	0	0.171429	29.4286	0.0285714	3.71429	25.7143	37.4286	14.5714	0.128571	0.0142857	9.14286	8.57143	4.57143	0	0.0228571	0.0171429	0.08	0.228571	0.0151429	2.57143	0.571429	14	2	5	0.714286	1	0.142857
1	11.7507	1	1	0	1	1	12000	11	2	2	27	67	2	1	160	43	0.714286	45	63.0714	2.21429	2.64286	3.07143	0	0.428571	73.5714	0.0714286	9.28571	64.2857	93.5714	36.4286	0.321429	0.0357143	22.8571	21.4286	11.4286	0	0.0571429	0.0428571	0.2	0.571429	0.0378571	6.42857	1.42857	7	1	2	0.285714	1	0.142857
1	13.0192	0	3	1	1	5	20000		0	2	44	67	3	2	146	28	0	0	0	0	0	0	0	0	0	0	0	0	0	0	0	0	0	0	0	0	0	0	0	0	0	0	0	14	2	06	0.857143		0
1	11.1123	0	1	0	2		8000	5	0	2	17	92	0	1	159	45	1	63	88.3	3.1	3.7	4.3	0	0.6	103	0.1	13	90	131	51	0.45	0.05	32	30	16	0	0.08	0.06	0.28	0.8	0.053	9	2	14	2	8	1.14286	7	1
1	10.8822	1	1	0	4		15000	10	2	2	64	67	2	1			1	63	88.3	3.1	3.7	4.3	0	0.6	103	0.1	13	90	131	51	0.45	0.05	32	30	16	0	0.08	0.06	0.28	0.8	0.053	9	2	14	2	7	1	14	2
1	15.0329	1	4	0	1	4	20000		3	2	13	67	3	2	148	40	0.285714	18	25.2286	0.885714	1.05714	1.22857	0	0.171429	29.4286	0.0285714	3.71429	25.7143	37.4286	14.5714	0.128571	0.0142857	9.14286	8.57143	4.57143	0	0.0228571	0.0171429	0.08	0.228571	0.0151429	2.57143	0.571429	14	2	06	0.857143	07	1
1	14.9945	0	4	0	3	1	10000		1	2	43	67	2	1	149.86	35	0.714286	45	63.0714	2.21429	2.64286	3.07143	0	0.428571	73.5714	0.0714286	9.28571	64.2857	93.5714	36.4286	0.321429	0.0357143	22.8571	21.4286	11.4286	0	0.0571429	0.0428571	0.2	0.571429	0.0378571	6.42857	1.42857	21	3	06	0.857143		0
1	11.7123	0	1	1	1	7			3	1	8	100	2	1	148	50.5	0.285714	18	25.2286	0.885714	1.05714	1.22857	0	0.171429	29.4286	0.0285714	3.71429	25.7143	37.4286	14.5714	0.128571	0.0142857	9.14286	8.57143	4.57143	0	0.0228571	0.0171429	0.08	0.228571	0.0151429	2.57143	0.571429	14	2	2	0.285714		0
1	14.0247	0	3	1	3	3	50000	15	3	2	57	56	3	0	160	69	1	63	88.3	3.1	3.7	4.3	0	0.6	103	0.1	13	90	131	51	0.45	0.05	32	30	16	0	0.08	0.06	0.28	0.8	0.053	9	2	14	2	5	0.714286	6	0.857143
1	13.1918	0	3	0	2	5	12000	5	1	2	30	56	3	2	162	50	0.428571	27	37.8429	1.32857	1.58571	1.84286	0	0.257143	44.1429	0.0428571	5.57143	38.5714	56.1429	21.8571	0.192857	0.0214286	13.7143	12.8571	6.85714	0	0.0342857	0.0257143	0.12	0.342857	0.0227143	3.85714	0.857143	21	3	10	1.42857	2	0.285714
1	10.2219	1	4	0	1	3	100000	18	3	2	1	100	3	1	150	41.1	0.571429	36	50.4571	1.77143	2.11429	2.45714	0	0.342857	58.8571	0.0571429	7.42857	51.4286	74.8571	29.1429	0.257143	0.0285714	18.2857	17.1429	9.14286	0	0.0457143	0.0342857	0.16	0.457143	0.0302857	5.14286	1.14286	14	2	7	1	7	1
1	12.5479	0	1	0		5	25000	14	2	2	15	100	3	2	141	25.9	1	63	88.3	3.1	3.7	4.3	0	0.6	103	0.1	13	90	131	51	0.45	0.05	32	30	16	0	0.08	0.06	0.28	0.8	0.053	9	2	14	2	7	1	2	0.285714
1	16.0767	1	3	0	2	1	25000	22	2	2	3	56	2	2	162	51	1	63	88.3	3.1	3.7	4.3	0	0.6	103	0.1	13	90	131	51	0.45	0.05	32	30	16	0	0.08	0.06	0.28	0.8	0.053	9	2	14	2	7	1	7	1
1	13.2411	1	3	0	1	1	50000	16	1	2	6	67	3	2	150	37	0.142857	9	12.6143	0.442857	0.528571	0.614286	0	0.0857143	14.7143	0.0142857	1.85714	12.8571	18.7143	7.28571	0.0642857	0.00714286	4.57143	4.28571	2.28571	0	0.0114286	0.00857143	0.04	0.114286	0.00757143	1.28571	0.285714	14	2	07	1	07	1
1	12.2658	1	1	1	2	7	30000	20	3	2	88	52	2	2	154	36	1	63	88.3	3.1	3.7	4.3	0	0.6	103	0.1	13	90	131	51	0.45	0.05	32	30	16	0	0.08	0.06	0.28	0.8	0.053	9	2	14	2	07	1	07	1
1	11.5918	0	1	0	2			18	2	2	355	216	0	1	160	47.9	0.428571	27	37.8429	1.32857	1.58571	1.84286	0	0.257143	44.1429	0.0428571	5.57143	38.5714	56.1429	21.8571	0.192857	0.0214286	13.7143	12.8571	6.85714	0	0.0342857	0.0257143	0.12	0.342857	0.0227143	3.85714	0.857143	14	2	14	2	01	0.142857
1	12.6822	1	3	1	1	5	15000	16	1	2	49	67	3	2			0.285714	18	25.2286	0.885714	1.05714	1.22857	0	0.171429	29.4286	0.0285714	3.71429	25.7143	37.4286	14.5714	0.128571	0.0142857	9.14286	8.57143	4.57143	0	0.0228571	0.0171429	0.08	0.228571	0.0151429	2.57143	0.571429	14	2	04	0.571429	14	2
1	9.30137	1	1	1	2		10000	25	1	2	377	216	1	1	150	44.73	0.571429	36	50.4571	1.77143	2.11429	2.45714	0	0.342857	58.8571	0.0571429	7.42857	51.4286	74.8571	29.1429	0.257143	0.0285714	18.2857	17.1429	9.14286	0	0.0457143	0.0342857	0.16	0.457143	0.0302857	5.14286	1.14286	14	2	14	2	07	1
1	13.1562	1	3	0	2	8	30000	11	2	2		60	3	1	140	30	0.428571	27	37.8429	1.32857	1.58571	1.84286	0	0.257143	44.1429	0.0428571	5.57143	38.5714	56.1429	21.8571	0.192857	0.0214286	13.7143	12.8571	6.85714	0	0.0342857	0.0257143	0.12	0.342857	0.0227143	3.85714	0.857143	14	2	1	0.142857	2	0.285714
1	11.2	0	1	1	4		20000	5	1	2	29	92	0	1	152	47	1	63	88.3	3.1	3.7	4.3	0	0.6	103	0.1	13	90	131	51	0.45	0.05	32	30	16	0	0.08	0.06	0.28	0.8	0.053	9	2	14	2	7	1		0
1	12.6904	1	1	1	1	3	10000	10	1	2	27	67	3	2	167	60	1	63	88.3	3.1	3.7	4.3	0	0.6	103	0.1	13	90	131	51	0.45	0.05	32	30	16	0	0.08	0.06	0.28	0.8	0.053	9	2	14	2	14	2	14	2
1	14.4	0	4	0	2	5			2	2	60	56	0	1	160	45	0.285714	18	25.2286	0.885714	1.05714	1.22857	0	0.171429	29.4286	0.0285714	3.71429	25.7143	37.4286	14.5714	0.128571	0.0142857	9.14286	8.57143	4.57143	0	0.0228571	0.0171429	0.08	0.228571	0.0151429	2.57143	0.571429	14	2	07	1		0
1	13.4329	0	3	0	1	3	3000	7	2	2	41	67	3	2			0.714286	45	63.0714	2.21429	2.64286	3.07143	0	0.428571	73.5714	0.0714286	9.28571	64.2857	93.5714	36.4286	0.321429	0.0357143	22.8571	21.4286	11.4286	0	0.0571429	0.0428571	0.2	0.571429	0.0378571	6.42857	1.42857	14	2	21	3	14	2
1	11.7644	0	1	0	2	1	20000	12	3	2	2	67	3	2		48	0.428571	27	37.8429	1.32857	1.58571	1.84286	0	0.257143	44.1429	0.0428571	5.57143	38.5714	56.1429	21.8571	0.192857	0.0214286	13.7143	12.8571	6.85714	0	0.0342857	0.0257143	0.12	0.342857	0.0227143	3.85714	0.857143	14	2	14	2		0
1	13.2932	1	3	0	4	5	32000		1	2	7	67	0	1	152.34	33	0.428571	27	37.8429	1.32857	1.58571	1.84286	0	0.257143	44.1429	0.0428571	5.57143	38.5714	56.1429	21.8571	0.192857	0.0214286	13.7143	12.8571	6.85714	0	0.0342857	0.0257143	0.12	0.342857	0.0227143	3.85714	0.857143	14	2	21	3	07	1
1	13.9863	1	4	0	1	3	8000	10	2	2	17	67	0	1	164	51	0.571429	36	50.4571	1.77143	2.11429	2.45714	0	0.342857	58.8571	0.0571429	7.42857	51.4286	74.8571	29.1429	0.257143	0.0285714	18.2857	17.1429	9.14286	0	0.0457143	0.0342857	0.16	0.457143	0.0302857	5.14286	1.14286	14	2	08	1.14286	02	0.285714
1	10.8959	1	1	0	2				3	2	286	216	2	1	160	45	0	0	0	0	0	0	0	0	0	0	0	0	0	0	0	0	0	0	0	0	0	0	0	0	0	0	0	14	2	14	2	07	1
1	11.0247	1	2	0	1	1	20000	15	2	2	2	100	3	2	138	38	1	63	88.3	3.1	3.7	4.3	0	0.6	103	0.1	13	90	131	51	0.45	0.05	32	30	16	0	0.08	0.06	0.28	0.8	0.053	9	2	14	2	7	1		0
1	13.611	1	4	0	3	3	50000	17	2	2	44	100	3	0	145	37	0.714286	45	63.0714	2.21429	2.64286	3.07143	0	0.428571	73.5714	0.0714286	9.28571	64.2857	93.5714	36.4286	0.321429	0.0357143	22.8571	21.4286	11.4286	0	0.0571429	0.0428571	0.2	0.571429	0.0378571	6.42857	1.42857	14	2		0		0
1	12.6959	0	4	1	1	7	30000	16	1	2	28	100	3	2	156	36	0.285714	18	25.2286	0.885714	1.05714	1.22857	0	0.171429	29.4286	0.0285714	3.71429	25.7143	37.4286	14.5714	0.128571	0.0142857	9.14286	8.57143	4.57143	0	0.0228571	0.0171429	0.08	0.228571	0.0151429	2.57143	0.571429	7	1	7	1	2	0.285714
1	12.4959	1	3	0	2	3		8	1	2	4	60	3	1	140	32	0.428571	27	37.8429	1.32857	1.58571	1.84286	0	0.257143	44.1429	0.0428571	5.57143	38.5714	56.1429	21.8571	0.192857	0.0214286	13.7143	12.8571	6.85714	0	0.0342857	0.0257143	0.12	0.342857	0.0227143	3.85714	0.857143	14	2	7	1	7	1
1	9.03288	0	4	0	1	5	15000		2	2	7	67	2	2	145	28	0.571429	36	50.4571	1.77143	2.11429	2.45714	0	0.342857	58.8571	0.0571429	7.42857	51.4286	74.8571	29.1429	0.257143	0.0285714	18.2857	17.1429	9.14286	0	0.0457143	0.0342857	0.16	0.457143	0.0302857	5.14286	1.14286	14	2	06	0.857143	14	2
1	12.9726	1	3	1	4	7	10000		1	2	28	67	1	2	160.3	41	0	0	0	0	0	0	0	0	0	0	0	0	0	0	0	0	0	0	0	0	0	0	0	0	0	0	0	14	2	02	0.285714		0
1	13.3863	1	2	0	1	0	40000	9	1	2	28	56	0	1	133	52	0.714286	45	63.0714	2.21429	2.64286	3.07143	0	0.428571	73.5714	0.0714286	9.28571	64.2857	93.5714	36.4286	0.321429	0.0357143	22.8571	21.4286	11.4286	0	0.0571429	0.0428571	0.2	0.571429	0.0378571	6.42857	1.42857	14	2	21	3		0
1	12.3836	0	4	1	1		20000	16	0	2		42	3	2	138	36.7	0.142857	9	12.6143	0.442857	0.528571	0.614286	0	0.0857143	14.7143	0.0142857	1.85714	12.8571	18.7143	7.28571	0.0642857	0.00714286	4.57143	4.28571	2.28571	0	0.0114286	0.00857143	0.04	0.114286	0.00757143	1.28571	0.285714	14	2	06	0.857143	03	0.428571
1	11.411	1	2	1	1	1	25000	6	2	2	29	56	3	2	160	45	0.285714	18	25.2286	0.885714	1.05714	1.22857	0	0.171429	29.4286	0.0285714	3.71429	25.7143	37.4286	14.5714	0.128571	0.0142857	9.14286	8.57143	4.57143	0	0.0228571	0.0171429	0.08	0.228571	0.0151429	2.57143	0.571429	14	2	2	0.285714	2	0.285714
1	12.2849	1	3	1	2	1	30000	5	2	2	35	56	3	1	148	36	0.428571	27	37.8429	1.32857	1.58571	1.84286	0	0.257143	44.1429	0.0428571	5.57143	38.5714	56.1429	21.8571	0.192857	0.0214286	13.7143	12.8571	6.85714	0	0.0342857	0.0257143	0.12	0.342857	0.0227143	3.85714	0.857143	14	2	7	1	1	0.142857
1	12.6438	0	4	0	2	7	1500000	17	3	2	36	100	2	2	153	56	0.571429	36	50.4571	1.77143	2.11429	2.45714	0	0.342857	58.8571	0.0571429	7.42857	51.4286	74.8571	29.1429	0.257143	0.0285714	18.2857	17.1429	9.14286	0	0.0457143	0.0342857	0.16	0.457143	0.0302857	5.14286	1.14286	3	0.428571		0		0
1	11.5671	0	1	0	1	5	30000		3	2	14	100	3	2	154	32.6	0.142857	9	12.6143	0.442857	0.528571	0.614286	0	0.0857143	14.7143	0.0142857	1.85714	12.8571	18.7143	7.28571	0.0642857	0.00714286	4.57143	4.28571	2.28571	0	0.0114286	0.00857143	0.04	0.114286	0.00757143	1.28571	0.285714	20	2.85714	10	1.42857	2	0.285714
1	11.9151	0	1	1	1	1	90000		2	2		100	3	1	150	32.9	1	63	88.3	3.1	3.7	4.3	0	0.6	103	0.1	13	90	131	51	0.45	0.05	32	30	16	0	0.08	0.06	0.28	0.8	0.053	9	2	14	2		0		0
1	12.6027	1	1	1	2	5	90000		3	2	23	100	1	1	153	62	1	63	88.3	3.1	3.7	4.3	0	0.6	103	0.1	13	90	131	51	0.45	0.05	32	30	16	0	0.08	0.06	0.28	0.8	0.053	9	2	2	0.285714	7	1		0
1	9.98082	1	1	0	1	1	20000	10	2	2	324	216	2	1	160	48.5	0.428571	27	37.8429	1.32857	1.58571	1.84286	0	0.257143	44.1429	0.0428571	5.57143	38.5714	56.1429	21.8571	0.192857	0.0214286	13.7143	12.8571	6.85714	0	0.0342857	0.0257143	0.12	0.342857	0.0227143	3.85714	0.857143	14	2	14	2	03	0.428571
1	13.0192	0	3	1	1	5	20000		3	2	44	67	3	2	146	28	0.428571	27	37.8429	1.32857	1.58571	1.84286	0	0.257143	44.1429	0.0428571	5.57143	38.5714	56.1429	21.8571	0.192857	0.0214286	13.7143	12.8571	6.85714	0	0.0342857	0.0257143	0.12	0.342857	0.0227143	3.85714	0.857143	28	4	14	2	28	4
1	16.1863	1	4	0	3	1	25000	10	1	2	22	67	3	1			0.285714	18	25.2286	0.885714	1.05714	1.22857	0	0.171429	29.4286	0.0285714	3.71429	25.7143	37.4286	14.5714	0.128571	0.0142857	9.14286	8.57143	4.57143	0	0.0228571	0.0171429	0.08	0.228571	0.0151429	2.57143	0.571429	14	2	04	0.571429	01	0.142857
1	14.2027	1	3	0	1	5	25000	20	3	2	15	67	0	2	149	40	1	63	88.3	3.1	3.7	4.3	0	0.6	103	0.1	13	90	131	51	0.45	0.05	32	30	16	0	0.08	0.06	0.28	0.8	0.053	9	2	14	2	04	0.571429		0
1	10.926	0		0	2	5	45000	20	2	2	280	54	1	1	149	54.5	1	63	88.3	3.1	3.7	4.3	0	0.6	103	0.1	13	90	131	51	0.45	0.05	32	30	16	0	0.08	0.06	0.28	0.8	0.053	9	2	14	2	14	2	07	1
1	12.8603	0	3	1	1	3	15000		2	2	1	60	2	1		30	0.142857	9	12.6143	0.442857	0.528571	0.614286	0	0.0857143	14.7143	0.0142857	1.85714	12.8571	18.7143	7.28571	0.0642857	0.00714286	4.57143	4.28571	2.28571	0	0.0114286	0.00857143	0.04	0.114286	0.00757143	1.28571	0.285714	14	2	1	0.142857	1	0.142857
1	12.3836	1	3	1	2	5	31000	22	2	1	18	56	1	1	155	55	0.571429	36	50.4571	1.77143	2.11429	2.45714	0	0.342857	58.8571	0.0571429	7.42857	51.4286	74.8571	29.1429	0.257143	0.0285714	18.2857	17.1429	9.14286	0	0.0457143	0.0342857	0.16	0.457143	0.0302857	5.14286	1.14286	14	2	14	2	14	2
1	12.537	0	1	1	2				2	2	371	216	3	2	165	50.2	1	63	88.3	3.1	3.7	4.3	0	0.6	103	0.1	13	90	131	51	0.45	0.05	32	30	16	0	0.08	0.06	0.28	0.8	0.053	9	2	14	2	14	2	02	0.285714
1	13.2658	1	3	1	2	0		12	2	2	4	56	3	1	164	60	0.571429	36	50.4571	1.77143	2.11429	2.45714	0	0.342857	58.8571	0.0571429	7.42857	51.4286	74.8571	29.1429	0.257143	0.0285714	18.2857	17.1429	9.14286	0	0.0457143	0.0342857	0.16	0.457143	0.0302857	5.14286	1.14286	14	2	3	0.428571	7	1
1	11.6164	1	1	0	1	5			2	2	293	216	2	1	150	42.35	1	63	88.3	3.1	3.7	4.3	0	0.6	103	0.1	13	90	131	51	0.45	0.05	32	30	16	0	0.08	0.06	0.28	0.8	0.053	9	2	14	2	14	2	03	0.428571
1	0.208219	0	1	0	4		9500		1	2	4	92	3	1	132	48	0.285714	18	25.2286	0.885714	1.05714	1.22857	0	0.171429	29.4286	0.0285714	3.71429	25.7143	37.4286	14.5714	0.128571	0.0142857	9.14286	8.57143	4.57143	0	0.0228571	0.0171429	0.08	0.228571	0.0151429	2.57143	0.571429	14	2	7	1	7	1
1	11.7562	1	1	0	1	1	15000	10	2	2	69	92	3	1	120	34	0.571429	36	50.4571	1.77143	2.11429	2.45714	0	0.342857	58.8571	0.0571429	7.42857	51.4286	74.8571	29.1429	0.257143	0.0285714	18.2857	17.1429	9.14286	0	0.0457143	0.0342857	0.16	0.457143	0.0302857	5.14286	1.14286	14	2	4	0.571429	3	0.428571
1	13.0438	1	4	0	1	1		26	3	1		42			152	45.5	0.428571	27	37.8429	1.32857	1.58571	1.84286	0	0.257143	44.1429	0.0428571	5.57143	38.5714	56.1429	21.8571	0.192857	0.0214286	13.7143	12.8571	6.85714	0	0.0342857	0.0257143	0.12	0.342857	0.0227143	3.85714	0.857143	14	2	08	1.14286	05	0.714286
1	12.211	0	1	0	1		18000		2	1	86	92	2	2	115	35	1	63	88.3	3.1	3.7	4.3	0	0.6	103	0.1	13	90	131	51	0.45	0.05	32	30	16	0	0.08	0.06	0.28	0.8	0.053	9	2	7	1	7	1	7	1
1	10.6493	0	1	0	2		200000	22	3	2	4	100	3	1	168	58.2	1	63	88.3	3.1	3.7	4.3	0	0.6	103	0.1	13	90	131	51	0.45	0.05	32	30	16	0	0.08	0.06	0.28	0.8	0.053	9	2	14	2	7	1		0
1	11.4795	1	1	0	4		40000	14	1	2	57	67	2	2	147.32	32	0.142857	9	12.6143	0.442857	0.528571	0.614286	0	0.0857143	14.7143	0.0142857	1.85714	12.8571	18.7143	7.28571	0.0642857	0.00714286	4.57143	4.28571	2.28571	0	0.0114286	0.00857143	0.04	0.114286	0.00757143	1.28571	0.285714	20	2.85714	10	1.42857		0
1	11.3616	1	1	0	2	3	60000		1	2	24	100	1	1	150	33	0.428571	27	37.8429	1.32857	1.58571	1.84286	0	0.257143	44.1429	0.0428571	5.57143	38.5714	56.1429	21.8571	0.192857	0.0214286	13.7143	12.8571	6.85714	0	0.0342857	0.0257143	0.12	0.342857	0.0227143	3.85714	0.857143	14	2		0		0
1	11.7945	0	1	0	1	3	60000	18	3	2	22	100	3	1	156	47	0	0	0	0	0	0	0	0	0	0	0	0	0	0	0	0	0	0	0	0	0	0	0	0	0	0	0	14	2		0		0
1	10.0438	0	1	0	2	3	150000		3	2	1	100	2	1	156	54	1	63	88.3	3.1	3.7	4.3	0	0.6	103	0.1	13	90	131	51	0.45	0.05	32	30	16	0	0.08	0.06	0.28	0.8	0.053	9	2	7	1	4	0.571429	4	0.571429
1	11.6274	1	3	0	3	1	40000	7	2	2	6	60	2	1			0.714286	45	63.0714	2.21429	2.64286	3.07143	0	0.428571	73.5714	0.0714286	9.28571	64.2857	93.5714	36.4286	0.321429	0.0357143	22.8571	21.4286	11.4286	0	0.0571429	0.0428571	0.2	0.571429	0.0378571	6.42857	1.42857	7	1	5	0.714286	7	1
1	10.3863	1	1	1	3				3	2		60	2	1	146	41	0.285714	18	25.2286	0.885714	1.05714	1.22857	0	0.171429	29.4286	0.0285714	3.71429	25.7143	37.4286	14.5714	0.128571	0.0142857	9.14286	8.57143	4.57143	0	0.0228571	0.0171429	0.08	0.228571	0.0151429	2.57143	0.571429	14	2	04	0.571429	03	0.428571
1	12.0384	1	3		2	5		12	1	2	60	60	3	2	155	45	0.428571	27	37.8429	1.32857	1.58571	1.84286	0	0.257143	44.1429	0.0428571	5.57143	38.5714	56.1429	21.8571	0.192857	0.0214286	13.7143	12.8571	6.85714	0	0.0342857	0.0257143	0.12	0.342857	0.0227143	3.85714	0.857143	21	3	2	0.285714	5	0.714286
1	12.6575	0	3	0	4	5	20000		2	2	50	60	3	1		32	1	63	88.3	3.1	3.7	4.3	0	0.6	103	0.1	13	90	131	51	0.45	0.05	32	30	16	0	0.08	0.06	0.28	0.8	0.053	9	2	14	2	4	0.571429		0
1	11.7534	1	1	0	1				2	2	9	67	2	2		33	0.714286	45	63.0714	2.21429	2.64286	3.07143	0	0.428571	73.5714	0.0714286	9.28571	64.2857	93.5714	36.4286	0.321429	0.0357143	22.8571	21.4286	11.4286	0	0.0571429	0.0428571	0.2	0.571429	0.0378571	6.42857	1.42857	14	2	10	1.42857		0
1	14	1	4	0	2	3	8000		2	2	12	67	0	0	160	39	1	63	88.3	3.1	3.7	4.3	0	0.6	103	0.1	13	90	131	51	0.45	0.05	32	30	16	0	0.08	0.06	0.28	0.8	0.053	9	2	14	2	2	0.285714	1	0.142857
1	12.4959	0	3	1	3	1	10000	8	2	1	9	60	1	1	125	47	0.142857	9	12.6143	0.442857	0.528571	0.614286	0	0.0857143	14.7143	0.0142857	1.85714	12.8571	18.7143	7.28571	0.0642857	0.00714286	4.57143	4.28571	2.28571	0	0.0114286	0.00857143	0.04	0.114286	0.00757143	1.28571	0.285714	14	2	7	1	7	1
1	11.726	1	1	0	2	1	10000	12	3	2	102	216	3	1	149	38.5	1	63	88.3	3.1	3.7	4.3	0	0.6	103	0.1	13	90	131	51	0.45	0.05	32	30	16	0	0.08	0.06	0.28	0.8	0.053	9	2	14	2	14	2	03	0.428571
1	11.3863	0	1	0	1		45000	24	3	2	336	216	3	2	150	36.4	1	63	88.3	3.1	3.7	4.3	0	0.6	103	0.1	13	90	131	51	0.45	0.05	32	30	16	0	0.08	0.06	0.28	0.8	0.053	9	2	14	2	08	1.14286	03	0.428571
1	15.1836	1	3	0	2	3	15000	8	2	2	35	60	1	2	115	35	0.714286	45	63.0714	2.21429	2.64286	3.07143	0	0.428571	73.5714	0.0714286	9.28571	64.2857	93.5714	36.4286	0.321429	0.0357143	22.8571	21.4286	11.4286	0	0.0571429	0.0428571	0.2	0.571429	0.0378571	6.42857	1.42857	14	2	2	0.285714	5	0.714286
1	17.3644	0	1	0	2	1	75000	24	3	2	6	100	2	1	170	59.4	1	63	88.3	3.1	3.7	4.3	0	0.6	103	0.1	13	90	131	51	0.45	0.05	32	30	16	0	0.08	0.06	0.28	0.8	0.053	9	2	14	2	2	0.285714		0
1	12.2027	1	4	0	1	1		16	2	2	19	54	1	2	148	39.6	1	63	88.3	3.1	3.7	4.3	0	0.6	103	0.1	13	90	131	51	0.45	0.05	32	30	16	0	0.08	0.06	0.28	0.8	0.053	9	2	14	2	14	2	03	0.428571
1	13.8849	1	4	0	2	1			3	2		67	3	2	158	50	0.285714	18	25.2286	0.885714	1.05714	1.22857	0	0.171429	29.4286	0.0285714	3.71429	25.7143	37.4286	14.5714	0.128571	0.0142857	9.14286	8.57143	4.57143	0	0.0228571	0.0171429	0.08	0.228571	0.0151429	2.57143	0.571429	14	2	12	1.71429	07	1
1	11.7562	1	1	0	2	3			3	2	5	216	2	2	137	29.3	1	63	88.3	3.1	3.7	4.3	0	0.6	103	0.1	13	90	131	51	0.45	0.05	32	30	16	0	0.08	0.06	0.28	0.8	0.053	9	2	14	2	14	2	03	0.428571
1	15.6822	1	4	0	1	5	50000	22	3	1	5	54	3	2	155	55.1	0	0	0	0	0	0	0	0	0	0	0	0	0	0	0	0	0	0	0	0	0	0	0	0	0	0	0	14	2	03	0.428571	04	0.571429
1	10.0548	1	1	0	2	1	20000	30	3	1	114	216	1	2	146	35.5	0.142857	9	12.6143	0.442857	0.528571	0.614286	0	0.0857143	14.7143	0.0142857	1.85714	12.8571	18.7143	7.28571	0.0642857	0.00714286	4.57143	4.28571	2.28571	0	0.0114286	0.00857143	0.04	0.114286	0.00757143	1.28571	0.285714	14	2	04	0.571429	07	1
1	13.2932	1	4	0	1				3	2		42	1	1	150	39.1	0	0	0	0	0	0	0	0	0	0	0	0	0	0	0	0	0	0	0	0	0	0	0	0	0	0	0	14	2	14	2		0
1	15.4301	0	4	0	5	7	15000	10	0	1	34	67	3	1	147	46	1	63	88.3	3.1	3.7	4.3	0	0.6	103	0.1	13	90	131	51	0.45	0.05	32	30	16	0	0.08	0.06	0.28	0.8	0.053	9	2	14	2	04	0.571429		0
1	11.1781	1	1	1	1	5	50000		3	2	7	100	1	2	150	32	0.571429	36	50.4571	1.77143	2.11429	2.45714	0	0.342857	58.8571	0.0571429	7.42857	51.4286	74.8571	29.1429	0.257143	0.0285714	18.2857	17.1429	9.14286	0	0.0457143	0.0342857	0.16	0.457143	0.0302857	5.14286	1.14286	14	2	7	1	2	0.285714
1	1.73425	1	1	0	2		16000		1	1	368	216	3	1	144	29.92	0.428571	27	37.8429	1.32857	1.58571	1.84286	0	0.257143	44.1429	0.0428571	5.57143	38.5714	56.1429	21.8571	0.192857	0.0214286	13.7143	12.8571	6.85714	0	0.0342857	0.0257143	0.12	0.342857	0.0227143	3.85714	0.857143	14	2	14	2	07	1
1	10.1123	1	1	0	2	1	12000		3	2	68	60	2	2	149	45.7	0.142857	9	12.6143	0.442857	0.528571	0.614286	0	0.0857143	14.7143	0.0142857	1.85714	12.8571	18.7143	7.28571	0.0642857	0.00714286	4.57143	4.28571	2.28571	0	0.0114286	0.00857143	0.04	0.114286	0.00757143	1.28571	0.285714	14	2	07	1	14	2
1	12.1945	1	4	0	3				2	1		54	2	1	145	32.2	1	63	88.3	3.1	3.7	4.3	0	0.6	103	0.1	13	90	131	51	0.45	0.05	32	30	16	0	0.08	0.06	0.28	0.8	0.053	9	2	14	2	04	0.571429		0
1	13.7096	0	3	1	1	5	15000	10	3	1	30	60	2	1	150	51	0.285714	18	25.2286	0.885714	1.05714	1.22857	0	0.171429	29.4286	0.0285714	3.71429	25.7143	37.4286	14.5714	0.128571	0.0142857	9.14286	8.57143	4.57143	0	0.0228571	0.0171429	0.08	0.228571	0.0151429	2.57143	0.571429	14	2	7	1	14	2
1	11.2055	0	1	0	2	5	12000	10	2	2	22	67	3	1	121.92	24	0	0	0	0	0	0	0	0	0	0	0	0	0	0	0	0	0	0	0	0	0	0	0	0	0	0	0	14	2	10	1.42857	14	2
1	12.274	0	3	1	1	5	10000	12	3	2	25	56	3	2	138.2	55	1	63	88.3	3.1	3.7	4.3	0	0.6	103	0.1	13	90	131	51	0.45	0.05	32	30	16	0	0.08	0.06	0.28	0.8	0.053	9	2	14	2	3	0.428571	5	0.714286
1	14.211	0	4	0	2	1	16000	20	1	2	10	67	3	2	167.64	48	0.571429	36	50.4571	1.77143	2.11429	2.45714	0	0.342857	58.8571	0.0571429	7.42857	51.4286	74.8571	29.1429	0.257143	0.0285714	18.2857	17.1429	9.14286	0	0.0457143	0.0342857	0.16	0.457143	0.0302857	5.14286	1.14286	12	1.71429	5	0.714286	5	0.714286
1	11.0082	1	1	0	3	3	20000	15	2	1	274	216	3	2	148	31.8	1	63	88.3	3.1	3.7	4.3	0	0.6	103	0.1	13	90	131	51	0.45	0.05	32	30	16	0	0.08	0.06	0.28	0.8	0.053	9	2	14	2	14	2	07	1
1	11.4521	0	1	1			18000		2	2	36	92	1	1	115	40	0	0	0	0	0	0	0	0	0	0	0	0	0	0	0	0	0	0	0	0	0	0	0	0	0	0	0	14	2	3	0.428571	7	1
1	10.7233	1	1	1	1	3	50000	25	3	2	351	216	2	1	150	39.55	1	63	88.3	3.1	3.7	4.3	0	0.6	103	0.1	13	90	131	51	0.45	0.05	32	30	16	0	0.08	0.06	0.28	0.8	0.053	9	2	14	2	14	2	07	1
1	8.09315	1	1	0	1				2	2	36	60	3	1	138	26.3	0	0	0	0	0	0	0	0	0	0	0	0	0	0	0	0	0	0	0	0	0	0	0	0	0	0	0	14	2	14	2		0
1	11.1836	0	1	0	2	5			2	2		216	3	2			1	63	88.3	3.1	3.7	4.3	0	0.6	103	0.1	13	90	131	51	0.45	0.05	32	30	16	0	0.08	0.06	0.28	0.8	0.053	9	2	14	2	2	0.285714	6	0.857143
1	9.0411	0	1	0	2		150000	24	3	2	21	100	2	1	163	51	1	63	88.3	3.1	3.7	4.3	0	0.6	103	0.1	13	90	131	51	0.45	0.05	32	30	16	0	0.08	0.06	0.28	0.8	0.053	9	2	7	1	3	0.428571		0
1	12.7315	0	1	0	1	1	23000	20	2	2	26	100	3	2	151	71.5	0.142857	9	12.6143	0.442857	0.528571	0.614286	0	0.0857143	14.7143	0.0142857	1.85714	12.8571	18.7143	7.28571	0.0642857	0.00714286	4.57143	4.28571	2.28571	0	0.0114286	0.00857143	0.04	0.114286	0.00757143	1.28571	0.285714	7	1	6	0.857143	2	0.285714
1	11.0356	1	1	0	2	3	40000		3	2	94	216	3	2	140	38.6	1	63	88.3	3.1	3.7	4.3	0	0.6	103	0.1	13	90	131	51	0.45	0.05	32	30	16	0	0.08	0.06	0.28	0.8	0.053	9	2	14	2	14	2		0
1	10.326	1	1	0	2	5	80000		3	2	73	60	3	1	158	38.3	0.714286	45	63.0714	2.21429	2.64286	3.07143	0	0.428571	73.5714	0.0714286	9.28571	64.2857	93.5714	36.4286	0.321429	0.0357143	22.8571	21.4286	11.4286	0	0.0571429	0.0428571	0.2	0.571429	0.0378571	6.42857	1.42857	14	2	14	2		0
1	11.326	1	1	0	1				2	1	18	60			146	38.8	0.428571	27	37.8429	1.32857	1.58571	1.84286	0	0.257143	44.1429	0.0428571	5.57143	38.5714	56.1429	21.8571	0.192857	0.0214286	13.7143	12.8571	6.85714	0	0.0342857	0.0257143	0.12	0.342857	0.0227143	3.85714	0.857143	14	2	04	0.571429	03	0.428571
1	11.1836	0	1	0	3	1			3	2	237	216	3	2			0.285714	18	25.2286	0.885714	1.05714	1.22857	0	0.171429	29.4286	0.0285714	3.71429	25.7143	37.4286	14.5714	0.128571	0.0142857	9.14286	8.57143	4.57143	0	0.0228571	0.0171429	0.08	0.228571	0.0151429	2.57143	0.571429	14	2	21	3	02	0.285714
1	14.8603	0	1	0	1	3	40000	10	3	2	28	100	3	1	151	54	0.571429	36	50.4571	1.77143	2.11429	2.45714	0	0.342857	58.8571	0.0571429	7.42857	51.4286	74.8571	29.1429	0.257143	0.0285714	18.2857	17.1429	9.14286	0	0.0457143	0.0342857	0.16	0.457143	0.0302857	5.14286	1.14286	7	1		0	7	1
1	11.0164	1	1	0	3		10000		3	2	110	216	0	1	147	51.75	0.285714	18	25.2286	0.885714	1.05714	1.22857	0	0.171429	29.4286	0.0285714	3.71429	25.7143	37.4286	14.5714	0.128571	0.0142857	9.14286	8.57143	4.57143	0	0.0228571	0.0171429	0.08	0.228571	0.0151429	2.57143	0.571429	14	2	14	2		0
1	9.45753	0	1	0	3	7	40000	25	3	2	1	100	2	2	159	38	1	63	88.3	3.1	3.7	4.3	0	0.6	103	0.1	13	90	131	51	0.45	0.05	32	30	16	0	0.08	0.06	0.28	0.8	0.053	9	2	14	2	7	1	5	0.714286
1	10.3041	1	1	1	2	1	30000	17	2	2	331	216	2	2	154	42.5	0.571429	36	50.4571	1.77143	2.11429	2.45714	0	0.342857	58.8571	0.0571429	7.42857	51.4286	74.8571	29.1429	0.257143	0.0285714	18.2857	17.1429	9.14286	0	0.0457143	0.0342857	0.16	0.457143	0.0302857	5.14286	1.14286	14	2	16	2.28571		0
1	12.4822	1	1	1	1	1	25000		2	2	53	60	2	1	150	36.85	1	63	88.3	3.1	3.7	4.3	0	0.6	103	0.1	13	90	131	51	0.45	0.05	32	30	16	0	0.08	0.06	0.28	0.8	0.053	9	2	21	3	14	2	07	1
1	12.6274	1	1	1	2	3	60000		3	2	32	100		1	159	63	0	0	0	0	0	0	0	0	0	0	0	0	0	0	0	0	0	0	0	0	0	0	0	0	0	0	0	14	2	1.2	0.171429	5	0.714286
1	12.263	0	1	0	1	1	50000		3	2	25	100	2	2	154	60	0.571429	36	50.4571	1.77143	2.11429	2.45714	0	0.342857	58.8571	0.0571429	7.42857	51.4286	74.8571	29.1429	0.257143	0.0285714	18.2857	17.1429	9.14286	0	0.0457143	0.0342857	0.16	0.457143	0.0302857	5.14286	1.14286	16	2.28571	3	0.428571		0
1	11.9616	0	1	0	1	3			0	2		100	3	2	160	64	0	0	0	0	0	0	0	0	0	0	0	0	0	0	0	0	0	0	0	0	0	0	0	0	0	0	0	14	2	7	1	4	0.571429
1	11.2603	0	1	0	1	5	35000		2	2	89	92	3	1	132	30	0.285714	18	25.2286	0.885714	1.05714	1.22857	0	0.171429	29.4286	0.0285714	3.71429	25.7143	37.4286	14.5714	0.128571	0.0142857	9.14286	8.57143	4.57143	0	0.0228571	0.0171429	0.08	0.228571	0.0151429	2.57143	0.571429	14	2	7	1	7	1
1	12.0904	1	2	0	2	3	20000	15	3	2	30	56	3	2	137.16	34	0.714286	45	63.0714	2.21429	2.64286	3.07143	0	0.428571	73.5714	0.0714286	9.28571	64.2857	93.5714	36.4286	0.321429	0.0357143	22.8571	21.4286	11.4286	0	0.0571429	0.0428571	0.2	0.571429	0.0378571	6.42857	1.42857	14	2	14	2	07	1
1	12.6027	1	1	1	2	5	90000	30	3	2	23	100	1	1	153	62	1	63	88.3	3.1	3.7	4.3	0	0.6	103	0.1	13	90	131	51	0.45	0.05	32	30	16	0	0.08	0.06	0.28	0.8	0.053	9	2	2	0.285714	7	1		0
1	11.9616	1	2	0	1	3	15000	10	2	2	4	55	3	1	132	30	1	63	88.3	3.1	3.7	4.3	0	0.6	103	0.1	13	90	131	51	0.45	0.05	32	30	16	0	0.08	0.06	0.28	0.8	0.053	9	2	14	2	14	2	7	1
1	9.70685	0	1	0	2	7		10	3	2	118	216	0	0	131	38.5	1	63	88.3	3.1	3.7	4.3	0	0.6	103	0.1	13	90	131	51	0.45	0.05	32	30	16	0	0.08	0.06	0.28	0.8	0.053	9	2	14	2		0		0
1	10.0329	1	1	0	1	5			3	2	26	100	0	1	157	44	1	63	88.3	3.1	3.7	4.3	0	0.6	103	0.1	13	90	131	51	0.45	0.05	32	30	16	0	0.08	0.06	0.28	0.8	0.053	9	2	14	2	7	1		0
1	11.1781	0	1	0	1		20000	20	2	2		100	3	2	147	54	0.571429	36	50.4571	1.77143	2.11429	2.45714	0	0.342857	58.8571	0.0571429	7.42857	51.4286	74.8571	29.1429	0.257143	0.0285714	18.2857	17.1429	9.14286	0	0.0457143	0.0342857	0.16	0.457143	0.0302857	5.14286	1.14286	14	2	7	1		0
1	16.4932	1	4	0	1	5	20000	14	2	2	25	67	0	1			0.285714	18	25.2286	0.885714	1.05714	1.22857	0	0.171429	29.4286	0.0285714	3.71429	25.7143	37.4286	14.5714	0.128571	0.0142857	9.14286	8.57143	4.57143	0	0.0228571	0.0171429	0.08	0.228571	0.0151429	2.57143	0.571429	14	2	06	0.857143	07	1
1	14.1041	0	1	1	3	3	17000		2	2		92	0	1	150	32	0.142857	9	12.6143	0.442857	0.528571	0.614286	0	0.0857143	14.7143	0.0142857	1.85714	12.8571	18.7143	7.28571	0.0642857	0.00714286	4.57143	4.28571	2.28571	0	0.0114286	0.00857143	0.04	0.114286	0.00757143	1.28571	0.285714		0		0		0
1	11.4521	1	1	0	3	1	15000		2	2	22	92	2	2		30	0	0	0	0	0	0	0	0	0	0	0	0	0	0	0	0	0	0	0	0	0	0	0	0	0	0	0	14	2		0		0
1	12.6438	1							0	1		100			149	63	0.428571	27	37.8429	1.32857	1.58571	1.84286	0	0.257143	44.1429	0.0428571	5.57143	38.5714	56.1429	21.8571	0.192857	0.0214286	13.7143	12.8571	6.85714	0	0.0342857	0.0257143	0.12	0.342857	0.0227143	3.85714	0.857143	7	1	7	1		0
1	14.5123	1	4	1	5		40000	18	1	1		42	2	2	153	42.45	0	0	0	0	0	0	0	0	0	0	0	0	0	0	0	0	0	0	0	0	0	0	0	0	0	0	0	04	0.571429	09	1.28571	04	0.571429
1	10.8658	0	1	0	2		20000	15	3	2	347	216	3	2	150	41.65	1	63	88.3	3.1	3.7	4.3	0	0.6	103	0.1	13	90	131	51	0.45	0.05	32	30	16	0	0.08	0.06	0.28	0.8	0.053	9	2	14	2	14	2	03	0.428571
1	9.97534	1	1	1	1	1	15000	15	3	2	68	60	0	2	148	46.3	0.428571	27	37.8429	1.32857	1.58571	1.84286	0	0.257143	44.1429	0.0428571	5.57143	38.5714	56.1429	21.8571	0.192857	0.0214286	13.7143	12.8571	6.85714	0	0.0342857	0.0257143	0.12	0.342857	0.0227143	3.85714	0.857143	14	2	06	0.857143		0
1	11.1616	1	1	0	3	3	30000		3	2	23	67	3	1	156	40	0.428571	27	37.8429	1.32857	1.58571	1.84286	0	0.257143	44.1429	0.0428571	5.57143	38.5714	56.1429	21.8571	0.192857	0.0214286	13.7143	12.8571	6.85714	0	0.0342857	0.0257143	0.12	0.342857	0.0227143	3.85714	0.857143	14	2	14	2	14	2
1	10.6192	1	1	0	2	5	30000	23	3	2	99	216	1	2	140	47.15	0.285714	18	25.2286	0.885714	1.05714	1.22857	0	0.171429	29.4286	0.0285714	3.71429	25.7143	37.4286	14.5714	0.128571	0.0142857	9.14286	8.57143	4.57143	0	0.0228571	0.0171429	0.08	0.228571	0.0151429	2.57143	0.571429	14	2	14	2		0
1	13.1178	1	4	0	3	3	15000		1	2	50	37	3	2	148	50.55	0.571429	36	50.4571	1.77143	2.11429	2.45714	0	0.342857	58.8571	0.0571429	7.42857	51.4286	74.8571	29.1429	0.257143	0.0285714	18.2857	17.1429	9.14286	0	0.0457143	0.0342857	0.16	0.457143	0.0302857	5.14286	1.14286	14	2	18	2.57143	08	1.14286
1	14.7781	1	4	1	4	5	15000	10	2	2	35	60	1	1	149	42.65	0	0	0	0	0	0	0	0	0	0	0	0	0	0	0	0	0	0	0	0	0	0	0	0	0	0	0	14	2	14	2	07	1
1	10.2	1	1	0	1	5	30000	23	1	2	26	216	2	2	130	38.5	0.571429	36	50.4571	1.77143	2.11429	2.45714	0	0.342857	58.8571	0.0571429	7.42857	51.4286	74.8571	29.1429	0.257143	0.0285714	18.2857	17.1429	9.14286	0	0.0457143	0.0342857	0.16	0.457143	0.0302857	5.14286	1.14286	21	3	4	0.571429	3	0.428571
1	12.189	1	4	1	1	7	50000	15	2	2	8	100	0	1	149	46	1	63	88.3	3.1	3.7	4.3	0	0.6	103	0.1	13	90	131	51	0.45	0.05	32	30	16	0	0.08	0.06	0.28	0.8	0.053	9	2	7	1	3	0.428571		0
1	13.2849	0	4	0	2	3	10000	16	1	2	8	60	3	2	150	36	1	63	88.3	3.1	3.7	4.3	0	0.6	103	0.1	13	90	131	51	0.45	0.05	32	30	16	0	0.08	0.06	0.28	0.8	0.053	9	2	14	2	08	1.14286	07	1
1	12.5151	1	2	0		0	30000		2	2	30	55	3	1			1	63	88.3	3.1	3.7	4.3	0	0.6	103	0.1	13	90	131	51	0.45	0.05	32	30	16	0	0.08	0.06	0.28	0.8	0.053	9	2	21	3	1	0.142857	7	1
1	12.9945	1	4	0	1	3			3	2		100	2	2	160	79.9	1	63	88.3	3.1	3.7	4.3	0	0.6	103	0.1	13	90	131	51	0.45	0.05	32	30	16	0	0.08	0.06	0.28	0.8	0.053	9	2	7	1	5	0.714286	5	0.714286
1	12.9068	0	2	0	4	0	26000	5	1	2	38	55	2	2	158	39	0.142857	9	12.6143	0.442857	0.528571	0.614286	0	0.0857143	14.7143	0.0142857	1.85714	12.8571	18.7143	7.28571	0.0642857	0.00714286	4.57143	4.28571	2.28571	0	0.0114286	0.00857143	0.04	0.114286	0.00757143	1.28571	0.285714	14	2	2	0.285714	14	2
1	12.6438	1	1	1	1	5	50000	16	3	2	9	100	0	1	166	44	0	0	0	0	0	0	0	0	0	0	0	0	0	0	0	0	0	0	0	0	0	0	0	0	0	0	0	14	2	7	1	5	0.714286
1	12.211	0	1	0	1		18000		2	1	86	92	2	2	122	35	0.428571	27	37.8429	1.32857	1.58571	1.84286	0	0.257143	44.1429	0.0428571	5.57143	38.5714	56.1429	21.8571	0.192857	0.0214286	13.7143	12.8571	6.85714	0	0.0342857	0.0257143	0.12	0.342857	0.0227143	3.85714	0.857143	7	1	1	0.142857	7	1
1	11.5068	1	4	0	3		30000	16	3	2	10	42	3	2	145	45.6	0.571429	36	50.4571	1.77143	2.11429	2.45714	0	0.342857	58.8571	0.0571429	7.42857	51.4286	74.8571	29.1429	0.257143	0.0285714	18.2857	17.1429	9.14286	0	0.0457143	0.0342857	0.16	0.457143	0.0302857	5.14286	1.14286	14	2		0	04	0.571429
1	12.0329	0	4	0	2	5	15000	16	2	2	40	67	2	2	162.7	45	0.571429	36	50.4571	1.77143	2.11429	2.45714	0	0.342857	58.8571	0.0571429	7.42857	51.4286	74.8571	29.1429	0.257143	0.0285714	18.2857	17.1429	9.14286	0	0.0457143	0.0342857	0.16	0.457143	0.0302857	5.14286	1.14286	14	2	14	2	07	1
1	12.8822	0	4	1		0			2	2	17	100	2	1	173	63	1	63	88.3	3.1	3.7	4.3	0	0.6	103	0.1	13	90	131	51	0.45	0.05	32	30	16	0	0.08	0.06	0.28	0.8	0.053	9	2	7	1	6	0.857143	7	1
1	12.6849	1	2	1	1	1			2	2	21	56	3	2	148	40	1	63	88.3	3.1	3.7	4.3	0	0.6	103	0.1	13	90	131	51	0.45	0.05	32	30	16	0	0.08	0.06	0.28	0.8	0.053	9	2	14	2	1	0.142857	2	0.285714
1	11.1233	1	2	0	1	3	20000	9	3	2	46	55	2	2	130	30	0.142857	9	12.6143	0.442857	0.528571	0.614286	0	0.0857143	14.7143	0.0142857	1.85714	12.8571	18.7143	7.28571	0.0642857	0.00714286	4.57143	4.28571	2.28571	0	0.0114286	0.00857143	0.04	0.114286	0.00757143	1.28571	0.285714	15	2.14286	2	0.285714	14	2
1	12.6685	1	4	1	1	3			3	2		54	1	2	146	49.8	1	63	88.3	3.1	3.7	4.3	0	0.6	103	0.1	13	90	131	51	0.45	0.05	32	30	16	0	0.08	0.06	0.28	0.8	0.053	9	2	14	2	06	0.857143		0
1	9.84932	0	1	0	2		25000	20	3	2	16	67	0	2	151	26	1	63	88.3	3.1	3.7	4.3	0	0.6	103	0.1	13	90	131	51	0.45	0.05	32	30	16	0	0.08	0.06	0.28	0.8	0.053	9	2	14	2	14	2		0
1	11.9288	1	2	0	2	3	7000		0	2	40	55	0	1			0.142857	9	12.6143	0.442857	0.528571	0.614286	0	0.0857143	14.7143	0.0142857	1.85714	12.8571	18.7143	7.28571	0.0642857	0.00714286	4.57143	4.28571	2.28571	0	0.0114286	0.00857143	0.04	0.114286	0.00757143	1.28571	0.285714	14	2	14	2		0
1	11.9288	1	2	0	2	5	50000	12	2	2	32	55	2	1	148	40	0.285714	18	25.2286	0.885714	1.05714	1.22857	0	0.171429	29.4286	0.0285714	3.71429	25.7143	37.4286	14.5714	0.128571	0.0142857	9.14286	8.57143	4.57143	0	0.0228571	0.0171429	0.08	0.228571	0.0151429	2.57143	0.571429	14	2	5	0.714286	7	1
1	11.526	1	1	0	1	3	20000	10	1	2	14	67	3	2	115	32	0.428571	27	37.8429	1.32857	1.58571	1.84286	0	0.257143	44.1429	0.0428571	5.57143	38.5714	56.1429	21.8571	0.192857	0.0214286	13.7143	12.8571	6.85714	0	0.0342857	0.0257143	0.12	0.342857	0.0227143	3.85714	0.857143	14	2		0	07	1
1	9.88767	0	1	0	1	0	20000	20	3	2	5	56	0		122.5	39	0.285714	18	25.2286	0.885714	1.05714	1.22857	0	0.171429	29.4286	0.0285714	3.71429	25.7143	37.4286	14.5714	0.128571	0.0142857	9.14286	8.57143	4.57143	0	0.0228571	0.0171429	0.08	0.228571	0.0151429	2.57143	0.571429	14	2	7	1	2	0.285714
1	12.6959	0	4	0	3		50000	14	2	2		100	3	1	151	46	1	63	88.3	3.1	3.7	4.3	0	0.6	103	0.1	13	90	131	51	0.45	0.05	32	30	16	0	0.08	0.06	0.28	0.8	0.053	9	2	7	1	7	1	7	1
1	12.4767	0	1	0	2	1	50000	16	2	2	318	216	3	1	160	55.7	1	63	88.3	3.1	3.7	4.3	0	0.6	103	0.1	13	90	131	51	0.45	0.05	32	30	16	0	0.08	0.06	0.28	0.8	0.053	9	2	14	2	14	2	04	0.571429
1	11.7068	1	4	0	1		50000	14	2	2	14	100	2	2	163	47.3	0.285714	18	25.2286	0.885714	1.05714	1.22857	0	0.171429	29.4286	0.0285714	3.71429	25.7143	37.4286	14.5714	0.128571	0.0142857	9.14286	8.57143	4.57143	0	0.0228571	0.0171429	0.08	0.228571	0.0151429	2.57143	0.571429	14	2	5	0.714286	14	2
1	12.2986	0	4	0	3	1	9600	8	2	2	15	60	0	2	142	37.3	0.142857	9	12.6143	0.442857	0.528571	0.614286	0	0.0857143	14.7143	0.0142857	1.85714	12.8571	18.7143	7.28571	0.0642857	0.00714286	4.57143	4.28571	2.28571	0	0.0114286	0.00857143	0.04	0.114286	0.00757143	1.28571	0.285714	21	3	07	1	01	0.142857
1	10.4877	1	1	0	2	3			0	2	225	216	0	2	147.32	40	1	63	88.3	3.1	3.7	4.3	0	0.6	103	0.1	13	90	131	51	0.45	0.05	32	30	16	0	0.08	0.06	0.28	0.8	0.053	9	2	10	1.42857	12	1.71429	05	0.714286
1	9.33699	1	1	0	2				2	2	16	216	3	1	141	32.4	0.428571	27	37.8429	1.32857	1.58571	1.84286	0	0.257143	44.1429	0.0428571	5.57143	38.5714	56.1429	21.8571	0.192857	0.0214286	13.7143	12.8571	6.85714	0	0.0342857	0.0257143	0.12	0.342857	0.0227143	3.85714	0.857143	14	2	06	0.857143	04	0.571429
1	10.7288	0	1	0	1	3	24000		3	2	290	216	3	1	137	26.45	1	63	88.3	3.1	3.7	4.3	0	0.6	103	0.1	13	90	131	51	0.45	0.05	32	30	16	0	0.08	0.06	0.28	0.8	0.053	9	2	14	2	7	1		0
1	13.0712	1	4	0	1	5	40000	12	3	2	17	42	3	2	160	43.55	0.428571	27	37.8429	1.32857	1.58571	1.84286	0	0.257143	44.1429	0.0428571	5.57143	38.5714	56.1429	21.8571	0.192857	0.0214286	13.7143	12.8571	6.85714	0	0.0342857	0.0257143	0.12	0.342857	0.0227143	3.85714	0.857143	14	2	14	2	07	1
1	12.1123	0	1	0	5				2	2		92	2	2			0	0	0	0	0	0	0	0	0	0	0	0	0	0	0	0	0	0	0	0	0	0	0	0	0	0	0	21	3	14	2	14	2
1	12.7479	1	1		3	7			3	2	3	100	3	1	159	55	1	63	88.3	3.1	3.7	4.3	0	0.6	103	0.1	13	90	131	51	0.45	0.05	32	30	16	0	0.08	0.06	0.28	0.8	0.053	9	2	14	2	7	1		0
1	13.1562	1	3	0	2	1	15000	7	1	2	51	60	2	2	145	35	0.571429	36	50.4571	1.77143	2.11429	2.45714	0	0.342857	58.8571	0.0571429	7.42857	51.4286	74.8571	29.1429	0.257143	0.0285714	18.2857	17.1429	9.14286	0	0.0457143	0.0342857	0.16	0.457143	0.0302857	5.14286	1.14286	14	2	5	0.714286	3	0.428571
1	10.2877	1	1	0	1		10000		2	2	11	60	3	1	137	46.5	0.142857	9	12.6143	0.442857	0.528571	0.614286	0	0.0857143	14.7143	0.0142857	1.85714	12.8571	18.7143	7.28571	0.0642857	0.00714286	4.57143	4.28571	2.28571	0	0.0114286	0.00857143	0.04	0.114286	0.00757143	1.28571	0.285714	14	2	14	2	06	0.857143
1	12.937		2	1	1	5	10000	5	2	2	3	55	0	1	140	40	0.428571	27	37.8429	1.32857	1.58571	1.84286	0	0.257143	44.1429	0.0428571	5.57143	38.5714	56.1429	21.8571	0.192857	0.0214286	13.7143	12.8571	6.85714	0	0.0342857	0.0257143	0.12	0.342857	0.0227143	3.85714	0.857143	14	2	7	1	7	1
1	9.88767	0	1	1	1	1	10000	12	2	2	18	56	2	2		42	0.142857	9	12.6143	0.442857	0.528571	0.614286	0	0.0857143	14.7143	0.0142857	1.85714	12.8571	18.7143	7.28571	0.0642857	0.00714286	4.57143	4.28571	2.28571	0	0.0114286	0.00857143	0.04	0.114286	0.00757143	1.28571	0.285714	14	2	1	0.142857	1	0.142857
1	12.5123	0	1	1	1	3	9000	10	2	2	71	92	1		168	57	0.142857	9	12.6143	0.442857	0.528571	0.614286	0	0.0857143	14.7143	0.0142857	1.85714	12.8571	18.7143	7.28571	0.0642857	0.00714286	4.57143	4.28571	2.28571	0	0.0114286	0.00857143	0.04	0.114286	0.00757143	1.28571	0.285714	2	0.285714		0		0
1	10.0329	0	1	0	3				0	2		100			160	47.2	0.285714	18	25.2286	0.885714	1.05714	1.22857	0	0.171429	29.4286	0.0285714	3.71429	25.7143	37.4286	14.5714	0.128571	0.0142857	9.14286	8.57143	4.57143	0	0.0228571	0.0171429	0.08	0.228571	0.0151429	2.57143	0.571429	14	2	3	0.428571		0
1	11.3041	1	1	1	1	3	20000	16	3	1	108	216	1	1	145	79.9	0.571429	36	50.4571	1.77143	2.11429	2.45714	0	0.342857	58.8571	0.0571429	7.42857	51.4286	74.8571	29.1429	0.257143	0.0285714	18.2857	17.1429	9.14286	0	0.0457143	0.0342857	0.16	0.457143	0.0302857	5.14286	1.14286	14	2	13	1.85714	3	0.428571
1	12.7507	1	3	1	3	5	70000		2	2	8	67	0	2			1	63	88.3	3.1	3.7	4.3	0	0.6	103	0.1	13	90	131	51	0.45	0.05	32	30	16	0	0.08	0.06	0.28	0.8	0.053	9	2	14	2	14	2	07	1
1	11.7425	0	1	1		3	100000	23	2	2	12	100	3	2	150	51	1	63	88.3	3.1	3.7	4.3	0	0.6	103	0.1	13	90	131	51	0.45	0.05	32	30	16	0	0.08	0.06	0.28	0.8	0.053	9	2	7	1		0		0
1	10.1096	0	1	0	4				2	2	284	216	3	1	160	36.35	1	63	88.3	3.1	3.7	4.3	0	0.6	103	0.1	13	90	131	51	0.45	0.05	32	30	16	0	0.08	0.06	0.28	0.8	0.053	9	2	14	2	14	2	01	0.142857
1	9.50411	0	1	0	1	7	15000	10	3	2	298	216	2	2	142	32.51	0.285714	18	25.2286	0.885714	1.05714	1.22857	0	0.171429	29.4286	0.0285714	3.71429	25.7143	37.4286	14.5714	0.128571	0.0142857	9.14286	8.57143	4.57143	0	0.0228571	0.0171429	0.08	0.228571	0.0151429	2.57143	0.571429	14	2	14	2	07	1
1	12.0027	1	1	0	1			12	2	2	29	100	3	2	158	43	1	63	88.3	3.1	3.7	4.3	0	0.6	103	0.1	13	90	131	51	0.45	0.05	32	30	16	0	0.08	0.06	0.28	0.8	0.053	9	2	5	0.714286	3	0.428571	7	1
1	0.167123	1	3	0	1	1	7000	7	2	2	29	60	2	2	100	25	0.428571	27	37.8429	1.32857	1.58571	1.84286	0	0.257143	44.1429	0.0428571	5.57143	38.5714	56.1429	21.8571	0.192857	0.0214286	13.7143	12.8571	6.85714	0	0.0342857	0.0257143	0.12	0.342857	0.0227143	3.85714	0.857143	14	2	7	1	14	2
1	11.8027	1	1	0	1	3	50000	18	3	2	1	100	3	1	156	46.1	1	63	88.3	3.1	3.7	4.3	0	0.6	103	0.1	13	90	131	51	0.45	0.05	32	30	16	0	0.08	0.06	0.28	0.8	0.053	9	2	7	1	7	1		0
1	11.1781	0	1	0	1	5	50000	16	2	2	9	100	3	2	148	36	0.142857	9	12.6143	0.442857	0.528571	0.614286	0	0.0857143	14.7143	0.0142857	1.85714	12.8571	18.7143	7.28571	0.0642857	0.00714286	4.57143	4.28571	2.28571	0	0.0114286	0.00857143	0.04	0.114286	0.00757143	1.28571	0.285714	21	3	14	2	7	1
1	12.1644	0	1	0	1	5	25000	10	2	2	85	92	3	2	121	30	0.428571	27	37.8429	1.32857	1.58571	1.84286	0	0.257143	44.1429	0.0428571	5.57143	38.5714	56.1429	21.8571	0.192857	0.0214286	13.7143	12.8571	6.85714	0	0.0342857	0.0257143	0.12	0.342857	0.0227143	3.85714	0.857143	7	1	7	1	3	0.428571
1	13.3452	0	2	0	1	3	50000	12	3	2	41	55	1	2	120	30	1	63	88.3	3.1	3.7	4.3	0	0.6	103	0.1	13	90	131	51	0.45	0.05	32	30	16	0	0.08	0.06	0.28	0.8	0.053	9	2	14	2	14	2		0
1	11.7425	0	1	0	1		25000		1	2	4	100		2	146	40.6	0.571429	36	50.4571	1.77143	2.11429	2.45714	0	0.342857	58.8571	0.0571429	7.42857	51.4286	74.8571	29.1429	0.257143	0.0285714	18.2857	17.1429	9.14286	0	0.0457143	0.0342857	0.16	0.457143	0.0302857	5.14286	1.14286	14	2	4	0.571429		0
1	11.9753	0	1	0	1		15000	6	3	2	25	92	3	1	144.88	32	0	0	0	0	0	0	0	0	0	0	0	0	0	0	0	0	0	0	0	0	0	0	0	0	0	0	0	14	2		0	14	2
1	14.4521	1	3	1	1	4	30000	12	2	2	10	67	2	1	168	40	1	63	88.3	3.1	3.7	4.3	0	0.6	103	0.1	13	90	131	51	0.45	0.05	32	30	16	0	0.08	0.06	0.28	0.8	0.053	9	2	14	2		0	07	1
1	11.7068	1	4	0	1	1		10	2	2		67	3	2			0.142857	9	12.6143	0.442857	0.528571	0.614286	0	0.0857143	14.7143	0.0142857	1.85714	12.8571	18.7143	7.28571	0.0642857	0.00714286	4.57143	4.28571	2.28571	0	0.0114286	0.00857143	0.04	0.114286	0.00757143	1.28571	0.285714	21	3	02	0.285714		0
1	12.7068	1	4	0	1				0	1		54		1	145	31.6	0	0	0	0	0	0	0	0	0	0	0	0	0	0	0	0	0	0	0	0	0	0	0	0	0	0	0	14	2		0		0
1	12.0384	1	1	0	2	3			2	2	301	216	1	2	160	40.6	0.285714	18	25.2286	0.885714	1.05714	1.22857	0	0.171429	29.4286	0.0285714	3.71429	25.7143	37.4286	14.5714	0.128571	0.0142857	9.14286	8.57143	4.57143	0	0.0228571	0.0171429	0.08	0.228571	0.0151429	2.57143	0.571429	14	2	14	2	07	1
1	11.863	0	3	0	3	5	10000	5	1	1	37	60	2	2	130	22	0.142857	9	12.6143	0.442857	0.528571	0.614286	0	0.0857143	14.7143	0.0142857	1.85714	12.8571	18.7143	7.28571	0.0642857	0.00714286	4.57143	4.28571	2.28571	0	0.0114286	0.00857143	0.04	0.114286	0.00757143	1.28571	0.285714	14	2	21	3		0
1	10.5808	0	1	0	2	3	25000	10	3	2	17	100	2	2	172		1	63	88.3	3.1	3.7	4.3	0	0.6	103	0.1	13	90	131	51	0.45	0.05	32	30	16	0	0.08	0.06	0.28	0.8	0.053	9	2	7	1	4	0.571429		0
1	11.4521	0	1	1	3			17	2	2	17	92	2	1			0.428571	27	37.8429	1.32857	1.58571	1.84286	0	0.257143	44.1429	0.0428571	5.57143	38.5714	56.1429	21.8571	0.192857	0.0214286	13.7143	12.8571	6.85714	0	0.0342857	0.0257143	0.12	0.342857	0.0227143	3.85714	0.857143	14	2	1	0.142857	7	1
1	8.44658	0	1	0	1	1	100000	30	3	2	9	100	1	2	163	63	0.714286	45	63.0714	2.21429	2.64286	3.07143	0	0.428571	73.5714	0.0714286	9.28571	64.2857	93.5714	36.4286	0.321429	0.0357143	22.8571	21.4286	11.4286	0	0.0571429	0.0428571	0.2	0.571429	0.0378571	6.42857	1.42857	21	3	5	0.714286		0
1	10.9068	1	1	1	1				0	1	2	60	3	1	139	33.5	0	0	0	0	0	0	0	0	0	0	0	0	0	0	0	0	0	0	0	0	0	0	0	0	0	0	0	14	2		0		0
1	10.8658	0	1	1	2	5	30000	16	3	2	314	216	1	2	150	39.1	0.571429	36	50.4571	1.77143	2.11429	2.45714	0	0.342857	58.8571	0.0571429	7.42857	51.4286	74.8571	29.1429	0.257143	0.0285714	18.2857	17.1429	9.14286	0	0.0457143	0.0342857	0.16	0.457143	0.0302857	5.14286	1.14286	14	2	14	2	06	0.857143
1	12.9068	1	1	0	3	3			2	2	31	60	1	1	143	50.6	0.428571	27	37.8429	1.32857	1.58571	1.84286	0	0.257143	44.1429	0.0428571	5.57143	38.5714	56.1429	21.8571	0.192857	0.0214286	13.7143	12.8571	6.85714	0	0.0342857	0.0257143	0.12	0.342857	0.0227143	3.85714	0.857143	14	2	02	0.285714	01	0.142857
1	11.1397	1	1	0	3	7	50000	14	2	2	15	100	2	1	144	36.8	0.714286	45	63.0714	2.21429	2.64286	3.07143	0	0.428571	73.5714	0.0714286	9.28571	64.2857	93.5714	36.4286	0.321429	0.0357143	22.8571	21.4286	11.4286	0	0.0571429	0.0428571	0.2	0.571429	0.0378571	6.42857	1.42857	7	1	14	2		0
1	11.4493	1	1	0	2	1	25000	20	2	2	36	60	3	1	148	54.6	0.714286	45	63.0714	2.21429	2.64286	3.07143	0	0.428571	73.5714	0.0714286	9.28571	64.2857	93.5714	36.4286	0.321429	0.0357143	22.8571	21.4286	11.4286	0	0.0571429	0.0428571	0.2	0.571429	0.0378571	6.42857	1.42857	14	2	14	2	07	1
1	11.8685	0	1	0	1	1	9000		2	2	240	216	3	1		40	0.571429	36	50.4571	1.77143	2.11429	2.45714	0	0.342857	58.8571	0.0571429	7.42857	51.4286	74.8571	29.1429	0.257143	0.0285714	18.2857	17.1429	9.14286	0	0.0457143	0.0342857	0.16	0.457143	0.0302857	5.14286	1.14286	14	2	7	1	4	0.571429
1	12.1808	1	4	0	2	3	30000	18	3	2	5	100	3	2	149	70.3	1	63	88.3	3.1	3.7	4.3	0	0.6	103	0.1	13	90	131	51	0.45	0.05	32	30	16	0	0.08	0.06	0.28	0.8	0.053	9	2		0		0		0
1	11.8082	0	4	0	1	1	30000	16	3	2	28	60	2	1	158	59	0.142857	9	12.6143	0.442857	0.528571	0.614286	0	0.0857143	14.7143	0.0142857	1.85714	12.8571	18.7143	7.28571	0.0642857	0.00714286	4.57143	4.28571	2.28571	0	0.0114286	0.00857143	0.04	0.114286	0.00757143	1.28571	0.285714	21	3	10	1.42857		0
1	14.3151	0	3	0	2	1	20000		3	2	16	60	3	2	159	42	0.571429	36	50.4571	1.77143	2.11429	2.45714	0	0.342857	58.8571	0.0571429	7.42857	51.4286	74.8571	29.1429	0.257143	0.0285714	18.2857	17.1429	9.14286	0	0.0457143	0.0342857	0.16	0.457143	0.0302857	5.14286	1.14286	14	2	7	1	14	2
1	10.9973	0	1	0	1		30000	25	3	2	23	67	0	1	160	46	0.714286	45	63.0714	2.21429	2.64286	3.07143	0	0.428571	73.5714	0.0714286	9.28571	64.2857	93.5714	36.4286	0.321429	0.0357143	22.8571	21.4286	11.4286	0	0.0571429	0.0428571	0.2	0.571429	0.0378571	6.42857	1.42857	14	2	21	3		0
1	14.537	1	3	1	1	4	12000	12	2	2	10	67	2	1	159	49	1	63	88.3	3.1	3.7	4.3	0	0.6	103	0.1	13	90	131	51	0.45	0.05	32	30	16	0	0.08	0.06	0.28	0.8	0.053	9	2	14	2	14	2	07	1
1	10.8658	1	1	0	1	1	20000	15	3	2	346	216	3	2	149	32	1	63	88.3	3.1	3.7	4.3	0	0.6	103	0.1	13	90	131	51	0.45	0.05	32	30	16	0	0.08	0.06	0.28	0.8	0.053	9	2	14	2	20	2.85714	05	0.714286
1	13.811	1	3	1	4	1			1	2	32	67	3	1	150	35	0.285714	18	25.2286	0.885714	1.05714	1.22857	0	0.171429	29.4286	0.0285714	3.71429	25.7143	37.4286	14.5714	0.128571	0.0142857	9.14286	8.57143	4.57143	0	0.0228571	0.0171429	0.08	0.228571	0.0151429	2.57143	0.571429	14	2	14	2	07	1
1	12.2301	0	4	1	1	5	400000	26	3	2	2	100	2	1	155	49.9	1	63	88.3	3.1	3.7	4.3	0	0.6	103	0.1	13	90	131	51	0.45	0.05	32	30	16	0	0.08	0.06	0.28	0.8	0.053	9	2	2	0.285714	4	0.571429		0
										1							0.142857	9	12.6143	0.442857	0.528571	0.614286	0	0.0857143	14.7143	0.0142857	1.85714	12.8571	18.7143	7.28571	0.0642857	0.00714286	4.57143	4.28571	2.28571	0	0.0114286	0.00857143	0.04	0.114286	0.00757143	1.28571	0.285714	14	2	2	0.285714	8	1.14286
[truncated: 48 more columns]
